# Supplementary material for: Tight Chk1 Levels Control Replication Cluster Activation in Xenopus
Source: PLoS One. 2015 Jun 5;10(6):e0129090. doi: 10.1371/journal.pone.0129090 (PMC4457610; doi:10.1371/journal.pone.0129090)
Supplement: S1 File — (ZIP) [file pone.0129090.s009.zip]

Archive with 20 entries (19 files):
- S1File/
- S1File/Fig3combingcontrolAph.xls
- S1File/Fig3combingUCNAph.xls
- S1File/Fig4combingAphcontrol.xls
- S1File/Fig4combingAphUCN.xls
- S1File/Fig6Acombing40mincontrol.xls
- S1File/Fig6Acombing40minUCN.xls
- S1File/Fig6Acombing60mincontrol.xls
- S1File/Fig6Acombing60minUCN.xls
- S1File/Fig6Acombing75mincontrol.xls
- S1File/Fig6Acombing75minUCN.xls
- S1File/Fig7CDcombingcontrolAph.xls
- S1File/Fig7CDEcombingAZDAph.xls
- S1File/Fig7EcombingcontrolAphredselection.xls
- S1File/Fig7FGcombingAZD.xls
- S1File/Fig7FGcombingcontrol.xls
- S1File/Fig7HcombingAZDredselection.xls
- S1File/Fig7Hcombingcontrolredselection.xls
- S1File/Fig8combing+chk1.xls
- S1File/Fig8combingcontrol.xls
