# Supplementary material for: Tight Chk1 Levels Control Replication Cluster Activation in Xenopus
Source: PLoS One. 2015 Jun 5;10(6):e0129090. doi: 10.1371/journal.pone.0129090 (PMC4457610; doi:10.1371/journal.pone.0129090)
Supplement: S1 File — (ZIP) [file pone.0129090.s009.zip › S1File/Fig3combingcontrolAph.xls]

## Sheet: Données Totales
Analysed DNA (kb)	5996.05		Fiber length (kb)		Replication extent		Fully replicated fibers (kb)		Unreplicated fibers (kb)		Eye Length (kb)		ETED length (kb)		Classes Taille Fibre						Classes Taille Fibre Non répliqués			Classes Taille Taux Réplication			Classes Taille Yeux Réplication			Classes Taille ETED			Marquages
Replicated DNA(kb)	401.835		29.799		0.134199				48.891		1.548		20.8335		]0;50]	90					]0;50]	35		[0]	980		]0;1]	0		]0;5]	13		1.548
Replication Extent	0.0670166		27.477		0.0469484				55.341		2.451		5.8695		]50;100]	36					]50;100]	12		]0;0.05]	25		]1;2]	88		]5;10]	33		2.451
Number of analysed fibers	131		48.891		0				22.833		3.612		11.739		]100;150]	4					]100;150]	1		]0.05;0.1]	20		]2;3]	36		]10;15]	14		1.29
Number of fully replicated fibers	0		44.376		0.223837				81.141		1.161		3.87		]150;200]	1					]150;200]	1		]0.1;0.15]	10		]3;4]	16		]15;20]	3		3.612
Number of unreplicated Fibers	49		22.188		0.302326				27.348		2.709		5.0955		]200;250]	0					]200;250]	0		]0.15;0.2]	10		]4;5]	4		]20;25]	8		1.161
Average size of all fibers (kb)	45.7714		39.99		0.26129				36.765		2.451		11.9325		]250;300]	0					]250;300]	0		]0.2;0.25]	6		]5;6]	3		]25;30]	1		2.709
Average size of fully replicated fibers (kb)	0		13.803		0.280374				25.929		1.677		6.2565		]300;350]	0					]300;350]	0		]0.25;0.3]	5		]6;7]	0		]30;35]	1		2.451
Average size of unreplicated fibers (kb)	46.569		63.984		0.0302419				21.801		2.838		7.6755		]350;400]	0					]350;400]	0		]0.3;0.35]	3		]7;8]	1		]35;40]	0		1.677
			55.341		0				29.541		2.064		14.19		]400;450]	0					]400;450]	0		]0.35;0.4]	1		]8;9]	0		]40;45]	1		2.838
Number of replication eyes	148		22.833		0				42.054		3.225		4.7085		]450;500]	0					]450;500]	0		]0.4;0.45]	0		]9;10]	0		]45;50]	2		2.193
Average Eye Length (kb)			81.141		0				49.794		1.29		5.9985		]500;550]	0					]500;550]	0		]0.45;0.5]	1		]10;11]	0		]50;55]	1		2.064
Local	2.07882		42.699		0.0302115				20.382		1.161		8.4495		]550;600]	0					]550;600]	0		]0.5;0.55]	1		]11;12]	0		]55;60]	0		3.225
Overall	2.39901		23.736		0.255435				18.447		1.548		3.87		]600;650]	0					]600;650]	0		]0.55;0.6]	0		]12;13]	0		]60;65]	0		1.29
Excluded	4.61538		30.057		0.343348				47.214		1.935		7.611		]650;700]	0					]650;700]	0		]0.6;0.65]	1		]13;14]	0		]65;70]	0		1.161
			41.667		0.0588235				22.962		1.29		11.9325		]700;750]	0					]700;750]	0		]0.65;0.7]	0		]14;15]	0		]70;75]	0		2.709
Number of eye to eye distances (ETED)	77		81.786		0.305994				58.437		2.451		5.676		]750;800]	0					]750;800]	0		]0.7;0.75]	0		]15;16]	0		]75;80]	0		1.548
Average ETED length (kb)			86.817		0.0208024				48.504		1.935		13.029		]800;850]	0					]800;850]	0		]0.75;0.8]	0		]16;17]	0		]80;85]	0		2.322
Local	11.9601		27.348		0				27.993		2.193		5.418		]850;900]	0					]850;900]	0		]0.8;0.85]	0		]17;18]	0		]85;90]	0		1.935
Overall	35.7973		36.765		0				61.92		1.806		5.2245		]900;950]	0					]900;950]	0		]0.85;0.9]	0		]18;19]	0		]90;95]	0		1.29
Excluded	56.0787		30.444		0.161017				29.412		1.161		6.708		]950;1000]	0					]950;1000]	0		]0.9;0.95]	0		]19;20]	0		]95;100]	0		1.677
			30.573		0.092827				72.885		2.58		13.287		]1000;1050]	0					]1000;1050]	0		]0.95;1]	0		]20;21]	0		>100	0		2.451
Number of replication fork	335		41.538		0.0652174				173.763		2.58		12.7065		]1050;1100]	0					]1050;1100]	0					]21;22]	0					1.935
Fork Density (forks/100 kb)	5.58701		100.491		0.0860077				62.823		1.032		49.407		]1100;1150]	0					]1100;1150]	0					]22;23]	0					2.193
			55.341		0.244755				56.244		1.677		21.3495		]1150;1200]	0					]1150;1200]	0					]23;24]	0					1.806
Number of stretch	187		83.463		0.102009				66.564		4.515		20.7045		]1200;1250]	0					]1200;1250]	0					]24;25]	0					1.161
Average stretch size (kb)	2.14885		31.218		0.0454545				31.089		1.032		13.158		]1250;1300]	0					]1250;1300]	0					]25;26]	0					2.58
			46.182		0.0502793				32.25		1.806		16.641		]1300;1350]	0					]1300;1350]	0					]26;27]	0					2.58
			25.929		0				33.669		1.032		8.643		]1350;1400]	0					]1350;1400]	0					]27;28]	0					1.032
			89.784		0.0201149				29.541		2.322		4.1925		]1400;1450]	0					]1400;1450]	0					]28;29]	0					1.419
			21.801		0				42.828		4.515		21.9945		]1450;1500]	0					]1450;1500]	0					]29;30]	0					3.096
			45.795		0.0225352				22.446		5.031		8.0625		]1500;1550]	0					]1500;1550]	0					>30	0					1.677
			34.959		0.0738007				28.38		1.806		6.579		]1550;1600]	0					]1550;1600]	0											4.515
			29.541		0				25.671		1.032		8.5785		]1600;1650]	0					]1600;1650]	0											1.032
			45.15		0.0628571				35.217		3.87		14.577		]1650;1700]	0					]1650;1700]	0											1.806
			42.054		0				45.408		2.838		5.676		]1700;1750]	0					]1700;1750]	0											1.032
			49.794		0				47.085		1.29		5.4825		]1750;1800]	0					]1750;1800]	0											2.322
			20.382		0				72.627		1.419		12.9		]1800;1850]	0					]1800;1850]	0											4.515
			58.308		0.210177				35.217		1.161		2.838		]1850;1900]	0					]1850;1900]	0											5.031
			18.447		0				49.278		3.225		29.0895		]1900;1950]	0					]1900;1950]	0											1.806
			47.214		0				78.303		1.806		3.225		]1950;2000]	0					]1950;2000]	0											1.032
			81.012		0.0143312				136.224		2.451		2.6445		>3000	0					>5000	0											3.87
			22.962		0				34.959		2.064		9.03																				2.838
			58.437		0				52.245		1.29		3.999																				1.29
			22.833		0.079096				35.346		1.29		19.866																				1.419
			48.504		0				42.183		3.612		13.8675																				1.161
			27.993		0				51.084		1.161		13.545																				3.225
			61.92		0				33.024		1.032		30.057																				1.806
			29.412		0				39.732		1.161		3.2895																				2.451
			72.885		0				39.087		3.354		3.9345																				2.064
			21.027		0.147239						1.806		50.439																				1.29
			63.597		0.0750507						1.161		4.9665																				1.29
			148.995		0.0112554						1.29		8.901																				3.612
			173.763		0						1.032		45.4725																				1.161
			34.572		0.0298507						1.806		40.635																				4.128
			25.026		0.180412						1.548		5.16																				1.032
			32.25		0.1						2.838		6.2565																				1.161
			62.823		0						1.032		8.127																				3.354
			35.346		0.189781						2.58		6.966																				1.806
			50.955		0.0202532						2.709		21.801																				1.161
			56.244		0						1.161		2.838																				1.419
			41.022		0.0345912						1.419		5.418																				1.29
			66.564		0						1.161		5.0955																				1.032
			31.089		0						1.806		21.2205																				1.806
			30.186		0.0854701						1.935		15.2865																				1.032
			40.506		0.149682						1.161		5.676																				1.548
			22.704		0.170455						3.612		5.0955																				1.032
			67.08		0.176923						1.032		5.2245																				2.838
			93.912		0.0384615						1.161		22.3815																				1.032
			24.639		0.356021						2.193		9.8685																				2.58
			46.569		0.0720222						1.419		6.192																				2.709
			15.738		0.0737705						1.806		9.3525																				1.161
			23.349		0.18232						1.161		6.063																				1.419
			29.799		0.160173						1.161		3.87																				3.354
			74.82		0.0431034						2.451		20.253																				1.161
			32.25		0						1.419		13.674																				1.806
			63.984		0.203629						1.032		7.74																				1.161
			19.092		0.25						1.548		11.5455																				1.935
			44.763		0.037464						3.612																						1.161
			22.317		0.0809249						2.451																						3.612
			23.736		0.206522						1.161																						1.677
			116.358		0.0199557						1.806																						1.032
			20.769		0.0496894						1.548																						1.161
			29.412		0.298246						1.29																						1.161
			34.701		0.171004						2.451																						2.193
			68.241		0.020794						2.064																						1.419
			45.924		0.179775						1.806																						1.806
			33.669		0						1.806																						1.161
			29.541		0						2.322																						1.161
			20.64		0.11875						1.161																						2.451
			26.445		0.526829						2.193																						1.935
			42.828		0						1.032																						1.032
			37.41		0.0724138						1.032																						1.419
			22.446		0						1.548																						1.032
			28.38		0						1.419																						1.548
			55.728		0.099537						1.161																						3.612
			19.221		0.469799						1.548																						2.451
			25.671		0						2.322																						1.161
			18.576		0.631944						1.677																						2.709
			31.992		0.0927419						1.806																						1.806
			35.217		0						3.354																						1.548
			59.469		0.279826						1.032																						1.29
			57.147		0.0225734						1.29																						2.451
			51.084		0.184343						1.032																						2.064
			45.408		0						3.225																						2.709
			47.085		0						2.451																						1.806
			61.275		0.0210526						3.096																						1.806
			72.627		0						1.161																						8.772
			35.217		0						4.773																						2.322
			25.542		0.0505051						1.419																						1.032
			34.701		0.0408922						3.483																						1.161
			31.863		0.0404858						1.161																						2.193
			22.962		0.0505618						1.419																						1.032
			20.64		0.15						2.193																						1.032
			49.278		0						2.451																						3.225
			33.282		0.0813953						1.032																						1.548
			31.476		0.135246						7.224																						1.419
			38.442		0.120805						1.29																						1.806
			78.303		0						2.451																						1.161
			72.369		0.0213904						5.289																						1.548
			136.224		0						5.418																						10.32
			75.981		0.147708						1.935																						2.322
			75.594		0.0238908						1.935																						2.451
			34.959		0						1.032																						1.677
			55.47		0.0348837						4.902																						1.806
			52.245		0						2.451																						1.548
			35.346		0						3.483																						3.354
			42.183		0						2.322																						1.032
			51.084		0						1.161																						1.29
			33.024		0						2.193																						1.032
			39.732		0						1.548																						3.225
			39.087		0						1.677																						2.451
											3.999																						3.096
											1.419																						1.161
											3.096																						4.773
											2.709																						1.419
											2.064																						3.483
											2.193																						1.161
											1.677																						1.419
											2.967																						2.193
											1.548																						2.451
											1.29																						2.709
											3.612																						1.032
											1.548																						7.224
											2.064																						2.967
											1.032																						1.29
											1.677																						1.419
											1.806																						2.451
											1.935																						3.096
																																	1.29
																																	5.289
																																	2.451
																																	4.386
																																	5.418
																																	1.935
																																	1.935
																																	1.032
																																	2.322
																																	4.902
																																	2.451
																																	3.483
																																	2.322
																																	1.161
																																	1.29
																																	2.193
																																	1.548
																																	1.677
																																	3.999
																																	1.29
																																	1.29
																																	1.419
																																	1.29
																																	1.161
																																	3.096
																																	2.709
																																	2.064
																																	2.193
																																	1.677
																																	2.967
																																	1.548
																																	1.29
																																	3.612
																																	1.548
																																	2.064
																																	1.032
																																	1.677
																																	1.806
																																	1.935

## Sheet: 1f1
5.289				Fiber Length	29.799
	1.548			Replicated DNA	3.999
18.834		20.8335		Number of eyes	2
	2.451			Replication extent	0.134199
1.677
				Number of Eye to Eye Distances	1
				Average eye length	1.9995
				Average Eye to Eye Distance length	20.8335

## Sheet: 1f2
	1.29			Fiber Length	27.477
26.187				Replicated DNA	1.29
				Number of eyes	0
				Replication extent	0.0469484
				Number of Eye to Eye Distances	0
				Average eye length	NA
				Average Eye to Eye Distance length	NA

## Sheet: 1f3
48.891				Fiber Length	48.891
				Replicated DNA	0
				Number of eyes	0
				Replication extent	0
				Number of Eye to Eye Distances	0
				Average eye length	NA
				Average Eye to Eye Distance length	NA

## Sheet: 1f4
15.222				Fiber Length	44.376
	3.612			Replicated DNA	9.933
3.483		5.8695		Number of eyes	4
	1.161			Replication extent	0.223837
9.804		11.739
	2.709			Number of Eye to Eye Distances	3
1.29		3.87		Average eye length	2.48325
	2.451			Average Eye to Eye Distance length	7.1595
4.644

## Sheet: 1f5
10.062				Fiber Length	22.188
	1.677			Replicated DNA	6.708
2.838		5.0955		Number of eyes	2
	2.838			Replication extent	0.302326
2.58
	2.193			Number of Eye to Eye Distances	1
				Average eye length	2.2575
				Average Eye to Eye Distance length	5.0955

## Sheet: 1f6
7.869				Fiber Length	39.99
	2.064			Replicated DNA	10.449
9.288		11.9325		Number of eyes	4
	3.225			Replication extent	0.26129
3.999		6.2565
	1.29			Number of Eye to Eye Distances	3
6.45		7.6755		Average eye length	1.935
	1.161			Average Eye to Eye Distance length	8.6215
1.935
	2.709

## Sheet: 1f7
4.257				Fiber Length	13.803
	1.548			Replicated DNA	3.87
5.676				Number of eyes	1
	2.322			Replication extent	0.280374
				Number of Eye to Eye Distances	0
				Average eye length	1.548
				Average Eye to Eye Distance length	NA

## Sheet: 1f8
33.153				Fiber Length	63.984
	1.935			Replicated DNA	1.935
28.896				Number of eyes	1
				Replication extent	0.0302419
				Number of Eye to Eye Distances	0
				Average eye length	1.935
				Average Eye to Eye Distance length	NA

## Sheet: 1f9
55.341				Fiber Length	55.341
				Replicated DNA	0
				Number of eyes	0
				Replication extent	0
				Number of Eye to Eye Distances	0
				Average eye length	NA
				Average Eye to Eye Distance length	NA

[truncated: 123 more sheets: 1f10, 1f11, 1f12, 2f1, 2f2, 2f3, 2f4, 2f5, 2f6, 2f7, 2f8, 2f9, 3f1, 3f2, 3f3, 3f4, 3f5, 3f6, 3f7, 3f8 …]
