# Supplementary material for: Tight Chk1 Levels Control Replication Cluster Activation in Xenopus
Source: PLoS One. 2015 Jun 5;10(6):e0129090. doi: 10.1371/journal.pone.0129090 (PMC4457610; doi:10.1371/journal.pone.0129090)
Supplement: S1 File — (ZIP) [file pone.0129090.s009.zip › S1File/Fig3combingUCNAph.xls]

## Sheet: Données Totales
Analysed DNA (kb)	6779.34		Fiber length (kb)		Replication extent		Fully replicated fibers (kb)		Unreplicated fibers (kb)		Eye Length (kb)		ETED length (kb)		Classes Taille Fibre						Classes Taille Fibre Non répliqués			Classes Taille Taux Réplication			Classes Taille Yeux Réplication			Classes Taille ETED			Marquages
Replicated DNA(kb)	1821.09		66.564		0.147287				70.176		1.806		3.0315		]0;50]	57					]0;50]	7		[0]	280		]0;1]	0		]0;5]	73		1.806
Replication Extent	0.268624		49.407		0.0417755				17.157		1.161		9.0945		]50;100]	54					]50;100]	5		]0;0.05]	11		]1;2]	134		]5;10]	97		1.161
Number of analysed fibers	121		70.176		0				57.018		1.548		16.8345		]100;150]	10					]100;150]	2		]0.05;0.1]	8		]2;3]	77		]10;15]	58		1.548
Number of fully replicated fibers	0		18.963		0.653061				18.576		1.677		19.6725		]150;200]	0					]150;200]	0		]0.1;0.15]	9		]3;4]	62		]15;20]	25		1.677
Number of unreplicated Fibers	14		17.157		0				71.337		3.612		38.313		]200;250]	0					]200;250]	0		]0.15;0.2]	11		]4;5]	26		]20;25]	10		3.612
Average size of all fibers (kb)	56.0276		57.663		0.185682				139.836		1.032		6.192		]250;300]	0					]250;300]	0		]0.2;0.25]	12		]5;6]	23		]25;30]	6		1.032
Average size of fully replicated fibers (kb)	0		29.799		0.727273				49.278		1.032		31.9275		]300;350]	0					]300;350]	0		]0.25;0.3]	6		]6;7]	12		]30;35]	4		1.032
Average size of unreplicated fibers (kb)	57.7091		68.628		0.462406				13.803		1.935		6.063		]350;400]	0					]350;400]	0		]0.3;0.35]	7		]7;8]	10		]35;40]	7		1.935
			59.985		0.0365591				84.237		8.127		3.741		]400;450]	0					]400;450]	0		]0.35;0.4]	7		]8;9]	8		]40;45]	0		8.127
Number of replication eyes	379		29.025		0.72				15.351		1.161		5.289		]450;500]	0					]450;500]	0		]0.4;0.45]	6		]9;10]	5		]45;50]	0		2.322
Average Eye Length (kb)			32.637		0.146245				120.873		4.644		5.805		]500;550]	0					]500;550]	0		]0.45;0.5]	5		]10;11]	7		]50;55]	0		1.161
Local	3.70594		57.018		0				24.123		2.064		3.8055		]550;600]	0					]550;600]	0		]0.5;0.55]	4		]11;12]	6		]55;60]	0		4.644
Overall	4.23018		40.893		0.173502				46.569		2.838		10.9005		]600;650]	0					]600;650]	0		]0.55;0.6]	4		]12;13]	0		]60;65]	0		2.064
Excluded	8.07767		45.408		0.264205				79.593		3.741		25.026		]650;700]	0					]650;700]	0		]0.6;0.65]	5		]13;14]	3		]65;70]	0		2.838
			68.241		0.230624						1.677		15.093		]700;750]	0					]700;750]	0		]0.65;0.7]	5		]14;15]	3		]70;75]	0		7.224
Number of eye to eye distances (ETED)	280		18.576		0						5.547		8.901		]750;800]	0					]750;800]	0		]0.7;0.75]	5		]15;16]	0		]75;80]	0		3.741
Average ETED length (kb)			46.569		0.66205						2.064		18.318		]800;850]	0					]800;850]	0		]0.75;0.8]	0		]16;17]	0		]80;85]	0		1.677
Local	10.314		71.337		0						3.225		10.5135		]850;900]	0					]850;900]	0		]0.8;0.85]	2		]17;18]	0		]85;90]	0		5.547
Overall	15.7476		96.105		0.0147651						4.644		3.354		]900;950]	0					]900;950]	0		]0.85;0.9]	1		]18;19]	0		]90;95]	0		3.483
Excluded	25.8566		18.318		0.274648						11.61		22.6395		]950;1000]	0					]950;1000]	0		]0.9;0.95]	0		]19;20]	0		]95;100]	0		8.127
			38.055		0.128814						2.193		4.1925		]1000;1050]	0					]1000;1050]	0		]0.95;1]	0		]20;21]	0		>100	0		2.064
Number of replication fork	861		85.785		0.320301						4.773		4.128		]1050;1100]	0					]1050;1100]	0					]21;22]	2					3.225
Fork Density (forks/100 kb)	12.7004		95.589		0.311741						3.225		15.738		]1100;1150]	0					]1100;1150]	0					]22;23]	1					4.644
			45.15		0.1						1.161		6.9015		]1150;1200]	0					]1150;1200]	0					]23;24]	0					11.61
Number of stretch	482		14.448		0.401786						4.257		18.447		]1200;1250]	0					]1200;1250]	0					]24;25]	0					2.064
Average stretch size (kb)	3.7782		16.899		0.236641						1.677		5.0955		]1250;1300]	0					]1250;1300]	0					]25;26]	0					2.193
			50.181		0.0539846						2.322		9.933		]1300;1350]	0					]1300;1350]	0					]26;27]	0					7.74
			63.339		0.205703						2.322		23.607		]1350;1400]	0					]1350;1400]	0					]27;28]	0					4.773
			18.834		0.650685						5.547		12.513		]1400;1450]	0					]1400;1450]	0					]28;29]	0					8.385
			44.376		0.0755814						3.096		5.289		]1450;1500]	0					]1450;1500]	0					]29;30]	0					3.225
			46.311		0.289694						1.29		6.837		]1500;1550]	0					]1500;1550]	0					>30	0					1.548
			87.333		0.389956						2.451		4.386		]1550;1600]	0					]1550;1600]	0											1.161
			57.018		0.49095						4.644		4.257		]1600;1650]	0					]1600;1650]	0											4.257
			35.733		0.0974729						1.677		4.386		]1650;1700]	0					]1650;1700]	0											1.677
			65.274		0.302372						4.257		13.6095		]1700;1750]	0					]1700;1750]	0											2.322
			51.084		0.0227273						14.319		15.8025		]1750;1800]	0					]1750;1800]	0											2.322
			31.863		0.0404858						1.419		15.867		]1800;1850]	0					]1800;1850]	0											7.353
			78.174		0.288779						3.612		28.5735		]1850;1900]	0					]1850;1900]	0											1.161
			58.308		0.581858						1.419		4.0635		]1900;1950]	0					]1900;1950]	0											5.547
			142.932		0.017148						3.354		3.483		]1950;2000]	0					]1950;2000]	0											3.096
			70.176		0.202206						1.548		26.6385		>3000	0					>5000	0											1.29
			67.725		0.16						1.29		4.257																				2.451
			68.886		0.475655						3.225		5.7405																				2.193
			70.047		0.106814						1.935		2.6445																				4.644
			81.657		0.383886						3.483		7.5465																				1.677
			139.836		0						1.161		13.416																				4.257
			102.555		0.0691824						6.837		4.7085																				14.319
			50.568		0.283163						2.967		9.03																				5.934
			44.505		0.397101						3.483		3.6765																				1.419
			94.428		0.211749						1.419		12.7065																				3.612
			35.217		0.25641						1.677		13.674																				1.419
			44.118		0.116959						1.419		9.417																				3.354
			63.726		0.582996						5.418		5.289																				1.548
			34.83		0.0407407						8.127		4.0635																				1.29
			119.712		0.577586						6.321		8.901																				3.225
			20.511		0.509434						1.806		7.482																				1.935
			15.996		0.620968						3.741		5.418																				3.483
			60.501		0.17484						1.161		3.87																				1.161
			41.022		0.100629						2.193		4.4505																				6.837
			61.533		0.186583						1.032		4.257																				2.967
			38.829		0.159468						1.29		10.5135																				3.483
			52.116		0.465347						2.709		13.2225																				1.419
			18.447		0.657343						1.806		8.0625																				1.677
			93.009		0.42025						1.419		11.481																				1.419
			73.659		0.404553						1.29		9.6105																				5.418
			35.346		0.605839						1.419		12.5775																				8.127
			87.72		0.204412						3.354		3.87																				6.321
			35.862		0.111511						9.03		4.5795																				1.806
			32.25		0.708						1.419		5.676																				3.741
			31.863		0.716599						3.87		4.5795																				1.161
			28.638		0.81982						2.322		4.386																				1.806
			97.524		0.187831						3.096		3.612																				2.193
			75.207		0.588336						1.419		23.9295																				1.032
			23.736		0.233696						1.161		13.803																				1.29
			40.377		0.364217						1.806		10.6425																				1.29
			23.865		0.378378						1.935		24.1875																				2.709
			18.447		0.307692						7.869		37.281																				1.806
			45.021		0.369628						2.709		11.2875																				1.419
			34.83		0.87037						2.967		7.095																				1.29
			79.335		0.604878						1.935		39.9255																				1.29
			139.836		0.440959						4.128		10.965																				1.419
			41.796		0.333333						5.16		13.4805																				1.29
			27.219		0.0853081						2.322		6.837																				3.354
			72.885		0.417699						3.87		4.5795																				9.675
			49.278		0						3.483		3.87																				9.03
			32.895		0.247059						1.032		6.1275																				3.225
			67.725		0.533333						2.322		13.674																				1.935
			60.372		0.608974						1.677		14.19																				1.419
			19.221		0.832215						2.967		6.7725																				4.128
			50.826		0.205584						4.128		29.3475																				1.419
			13.803		0						1.935		5.4825																				3.87
			37.797		0.0546075						5.676		4.7085																				2.322
			144.867		0.505788						2.838		9.4815																				1.677
			77.142		0.326087						3.87		36.8295																				8.643
			84.237		0						1.677		8.4495																				3.096
			107.457		0.52461						2.58		6.579																				1.419
			46.182		0.231844						1.29		3.612																				1.161
			41.28		0.19375						3.225		3.9345																				1.806
			58.953		0.38512						2.967		7.095																				1.935
			15.351		0						1.29		6.192																				7.869
			120.873		0						1.032		3.8055																				2.709
			16.641		0.20155						1.806		17.415																				5.418
			15.48		0.708333						4.902		13.803																				2.967
			24.123		0						22.575		19.35																				1.935
			64.113		0.0362173						1.935		11.997																				4.128
			30.444		0.15678						3.096		3.096																				5.16
			76.626		0.308081						1.161		3.9345																				2.322
			46.569		0						1.29		5.3535																				3.87
			101.394		0.0127226						1.548		26.058																				7.611
			31.089		0.141079						10.062		2.064																				3.483
			102.813		0.0100376						1.161		5.16																				1.032
			95.847		0.0726783						1.419		16.254																				2.322
			60.63		0.687234						3.87		4.4505																				1.677
			67.08		0.194231						2.967		6.3855																				2.967
			55.341		0.645688						1.419		9.9975																				4.128
			79.593		0						9.159		5.289																				1.935
			64.371		0.178357						7.224		7.9335																				5.676
			51.987		0.421836						2.58		6.321																				1.161
			53.664		0.0336538						3.225		4.515																				1.29
			67.209		0.238004						2.193		4.257																				2.838
			21.543		0.45509						4.644		12.384																				3.87
											2.322		8.514																				1.677
											1.806		5.289																				2.58
											2.58		4.515																				1.29
											1.161		7.74																				3.225
											5.16		6.192																				2.967
											3.225		3.096																				1.29
											1.806		6.45																				1.032
											2.967		15.2865																				1.806
											1.29		7.353																				4.902
											2.064		3.8055																				22.575
											3.741		9.4815																				1.935
											1.29		10.965																				3.096
											3.87		6.45																				1.419
											1.032		8.3205																				1.161
											1.032		3.612																				1.29
											2.709		3.9345																				1.548
											1.29		3.0315																				10.062
											6.192		14.448																				1.161
											1.29		16.383																				1.419
											3.483		4.386																				3.87
											2.709		12.5775																				2.967
											2.064		7.74																				3.999
											3.612		6.579																				1.419
											1.032		6.9015																				9.159
											2.322		19.1565																				7.224
											1.548		15.996																				2.58
											1.935		7.9335																				3.225
											2.838		30.8955																				2.193
											2.838		18.06																				4.644
											1.032		4.8375																				2.322
											1.032		8.901																				1.935
											5.934		9.933																				1.806
											3.741		7.1595																				2.58
											1.419		10.191																				1.161
											3.096		8.772																				8.385
											3.741		15.093																				5.16
											3.87		3.483																				3.225
											5.289		2.9025																				1.806
											1.677		35.346																				2.967
											1.548		3.5475																				1.29
											3.354		3.6765																				8.514
											3.612		11.2875																				2.064
											2.064		10.062																				3.741
											7.74		20.4465																				1.29
											7.998		34.1205																				5.676
											5.418		5.3535																				3.87
											2.322		13.8675																				1.032
											2.322		10.9005																				1.032
											4.644		21.801																				2.709
											2.838		14.061																				2.709
											1.032		6.837																				1.29
											8.256		7.6755																				6.192
											8.643		19.9305																				1.29
											1.161		4.7085																				3.483
											4.386		11.352																				2.709
											4.515		10.6425																				1.806
											3.225		4.7085																				2.064
											1.419		4.515																				3.612
											5.547		10.836																				1.032
											2.064		11.61																				2.322
											2.838		4.3215																				1.548
											2.58		5.6115																				1.935
											2.193		10.9005																				2.838
											1.548		8.772																				2.838
											1.806		5.4825																				1.032
											3.096		5.3535																				1.032
											2.322		6.7725																				1.032
											1.806		5.805																				5.934
											2.322		6.1275																				3.741
											4.257		4.0635																				1.419
											2.322		4.3215																				7.74
											1.419		9.159																				3.096
											2.58		11.5455																				3.741
											3.096		4.773																				3.87
											2.064		8.1915																				5.289
											6.837		6.192																				1.677
											4.386		4.1925																				1.548
											2.451		9.03																				3.354
											9.804		6.2565																				3.612
											10.32		10.9005																				2.064
											1.677		4.515																				1.161
											3.096		10.578																				1.419
											3.999		10.707																				7.74
											3.225		10.32																				7.998
											3.87		13.416																				5.418
											3.096		4.773																				2.322
											10.32		15.0285																				2.322
											1.419		9.675																				4.644
											1.161		4.7085																				2.838
											10.707		5.031																				1.032
											2.709		2.9025																				8.256
											1.161		3.225																				8.643
											2.709		4.5795																				1.161
											1.677		9.3525																				4.386
											1.806		14.964																				4.515
											2.064		14.964																				3.225
											1.419		15.0285																				1.419
											1.806		4.1925																				3.225
											2.193		11.61																				5.547
											21.414		3.999																				2.064
											10.062		6.3855																				2.838
											8.127		5.9985																				2.58
											5.547		6.6435																				2.193
											11.223		8.1915																				1.548
											1.677		5.6115																				3.612
											2.58		6.063																				1.806
											1.419		8.8365																				3.096
											2.064		15.996																				2.322
											5.547		5.0955																				1.806
											3.354		11.481																				1.548
											8.901		6.3855																				2.322
											21.285		21.156																				1.806
											6.579		35.4105																				4.902
											5.805		9.7395																				4.257
											3.612		18.834																				2.322
											6.579		7.74																				4.773
											4.773		10.062																				1.419
											1.032		23.1555																				2.58
											2.967		17.286																				3.096
											11.223		8.5785																				2.064
											1.161		33.6045																				6.837
											3.87		5.031																				9.675
											14.706		4.515																				3.87
											1.935		23.2845																				4.386
											3.354		14.19																				3.87
											2.322		4.773																				10.578
											8.772		13.7385																				2.451
											7.998		5.676																				9.804
											1.677		11.094																				10.32
											1.29		10.836																				1.677
											1.677		2.709																				3.096
											2.322		3.1605																				1.161
											2.064		6.45																				3.999
											6.063		5.805																				3.225
											1.806		12.384																				3.87
											7.611		13.287																				3.096
											1.935		16.9635																				10.32
											3.096		12.9																				1.419
											1.419		10.449																				1.161
											1.032		7.2885																				2.709
											5.418		4.5795																				1.935
											4.773		12.513																				10.707
											1.419		27.7995																				2.709
											1.032		3.8055																				6.063
											3.096		3.999																				7.095
											1.161		13.674																				1.161
											5.289		10.965																				2.709
											4.386		5.934																				1.677
											1.935		39.6675																				1.806
											3.612		3.0315																				2.064
											1.29		6.5145																				1.419
											1.161		22.8975																				1.806
											2.193		5.9985																				2.193
											14.061		4.386																				21.414
											1.419		5.805																				1.419
											1.419		5.4825																				1.29
											1.935		13.9965																				10.062
											2.967		15.2865																				8.127
											5.418		8.643																				3.354
											1.548																						5.547
											11.739																						11.223
											5.289																						6.708
											1.032																						1.677
											1.032																						2.58
											2.193																						1.419
											1.161																						12.642
											1.032																						2.064
											5.418																						5.547
											3.483																						3.354
											13.803																						8.901
											7.095																						21.285
											5.676																						3.096
											2.064																						2.967
											10.707																						2.58
											2.58																						2.322
											2.967																						6.579
											2.193																						5.805
											2.967																						2.193
											6.45																						3.612
											2.967																						3.225
											3.354																						5.676
											5.805																						1.29
											1.032																						6.579
											8.256																						4.773
											6.063																						1.032
											1.935																						2.967
											1.806																						11.223
											11.61																						19.092
											5.031																						2.064
											4.128																						1.161
											7.998																						3.87
											4.773																						14.706
											2.58																						1.935
											10.449																						3.354
											2.451																						2.322
											6.063																						8.772
											9.933																						7.998
											6.966																						1.806
											7.998																						1.677
											5.289																						1.29
											4.773																						1.677
											2.838																						2.322
											2.967																						2.064
											2.967																						6.063
											3.612																						1.806
											3.354																						7.611
											2.451																						1.935
											9.417																						3.096
											1.032																						1.419
											3.096																						1.032
											1.161																						5.418
											1.161																						4.773
											1.29																						1.419
											3.483																						1.032
											1.548																						3.096
											1.548																						1.161
											4.902																						5.289
											1.29																						4.386
											1.548																						3.096
											1.161																						5.676
											3.741																						1.935
											2.967																						3.612
											2.967																						2.709
											1.935																						1.29
											1.29																						1.032
											3.096																						2.064
											1.032																						1.161
											2.064																						2.193
											1.419																						14.061
											3.483																						1.419
											6.321																						1.419
											5.547																						8.127
											1.29																						1.935
											4.515																						2.967
											13.545																						3.225
											1.677																						5.418
											11.352																						1.548
											1.677																						11.739
											3.612																						5.289
											1.806																						1.032
											13.674																						1.032
											1.806																						2.193
											4.386																						1.161
											3.612																						1.032
											3.483																						5.676
											2.451																						3.999
											1.032																						5.418
											3.483																						3.483
											7.74																						13.803
											1.419																						7.095
											2.838																						2.967
											3.354																						1.806
											1.29																						14.19
											1.677																						5.676
											2.322																						4.773
											4.515																						2.064
											3.87																						2.58
											4.644																						10.707
																																	2.58
																																	2.967
																																	2.193
																																	2.967
																																	6.45
																																	2.967
																																	3.354
																																	5.805
																																	1.032
																																	8.256
																																	6.063
																																	1.935
																																	1.806
																																	11.61
																																	3.225
																																	5.031
																																	4.128
																																	7.998
																																	4.773
																																	2.064
																																	2.58
																																	10.449
																																	2.451
																																	6.063
																																	9.933
																																	6.966
																																	7.998
																																	5.289
																																	2.58
																																	1.161
																																	4.773
																																	2.838
																																	1.935
																																	2.064
																																	2.967
																																	2.967
																																	1.29
																																	3.612
																																	3.354
																																	2.451
																																	9.417
																																	2.58
																																	2.322
																																	1.032
																																	7.869
																																	3.096
																																	1.161
																																	1.161
																																	1.29
																																	3.483
																																	1.548
																																	1.548
																																	4.902
																																	1.29
																																	1.548
																																	1.161
																																	3.741
																																	2.967
																																	2.967
																																	1.935
																																	1.29
																																	1.29
																																	3.096
																																	1.032
																																	2.064
																																	1.419
																																	3.483
																																	7.998
																																	6.321
																																	5.547
																																	1.29
																																	4.515
																																	13.545
																																	2.451
																																	1.677
																																	11.352
																																	10.836
																																	1.677
																																	3.612
																																	1.806
																																	13.674
																																	1.806
																																	2.322
																																	4.386
																																	3.612
																																	3.483
																																	2.193
																																	2.451
																																	1.032
																																	3.483
																																	7.74
																																	1.419
																																	3.612
																																	1.806
																																	2.838
																																	3.354
																																	1.29
																																	1.677
																																	2.322
																																	4.515
																																	1.29
																																	3.87
																																	4.644

## Sheet: 1f1
9.288				Fiber Length	66.564
	1.806			Replicated DNA	9.804
1.548		3.0315		Number of eyes	5
	1.161			Replication extent	0.147287
7.74		9.0945
	1.548			Number of Eye to Eye Distances	4
15.222		16.8345		Average eye length	1.9608
	1.677			Average Eye to Eye Distance length	12.1583
17.028		19.6725
	3.612
5.934

## Sheet: 1f2
2.064				Fiber Length	49.407
	1.032			Replicated DNA	2.064
37.281		38.313		Number of eyes	2
	1.032			Replication extent	0.0417755
7.998
				Number of Eye to Eye Distances	1
				Average eye length	1.032
				Average Eye to Eye Distance length	38.313

## Sheet: 1f3
70.176				Fiber Length	70.176
				Replicated DNA	0
				Number of eyes	0
				Replication extent	0
				Number of Eye to Eye Distances	0
				Average eye length	NA
				Average Eye to Eye Distance length	NA

## Sheet: 1f4
2.58				Fiber Length	18.963
	1.935			Replicated DNA	12.384
1.161		6.192		Number of eyes	2
	8.127			Replication extent	0.653061
2.838
	2.322			Number of Eye to Eye Distances	1
				Average eye length	5.031
				Average Eye to Eye Distance length	6.192

## Sheet: 1f5
17.157				Fiber Length	17.157
				Replicated DNA	0
				Number of eyes	0
				Replication extent	0
				Number of Eye to Eye Distances	0
				Average eye length	NA
				Average Eye to Eye Distance length	NA

## Sheet: 1f6
12.384				Fiber Length	57.663
	1.161			Replicated DNA	10.707
29.025		31.9275		Number of eyes	4
	4.644			Replication extent	0.185682
2.709		6.063
	2.064			Number of Eye to Eye Distances	3
1.29		3.741		Average eye length	2.67675
	2.838			Average Eye to Eye Distance length	13.9105
1.548

## Sheet: 1f7
	7.224			Fiber Length	29.799
2.064				Replicated DNA	21.672
	3.741			Number of eyes	3
2.58		5.289		Replication extent	0.727273
	1.677
2.193		5.805		Number of Eye to Eye Distances	2
	5.547			Average eye length	3.655
1.29				Average Eye to Eye Distance length	5.547
	3.483

## Sheet: 2f1
	8.127			Fiber Length	68.628
8.385				Replicated DNA	31.734
	2.064			Number of eyes	4
1.161		3.8055		Replication extent	0.462406
	3.225
6.966		10.9005		Number of Eye to Eye Distances	3
	4.644			Average eye length	5.38575
16.899		25.026		Average Eye to Eye Distance length	13.244
	11.61
3.483
	2.064

## Sheet: 2f2
5.805				Fiber Length	59.985
	2.193			Replicated DNA	2.193
51.987				Number of eyes	1
				Replication extent	0.0365591
				Number of Eye to Eye Distances	0
				Average eye length	2.193
				Average Eye to Eye Distance length	NA

[truncated: 113 more sheets: 2f3, 2f4, 2f5, 2f6, 2f7, 3f1, 3f2, 3f3, 3f4, 3f5, 4f1, 4f2, 4f3, 4f4, 5f1, 5f2, 5f3, 5f4, 5f5, 5f6 …]
