# Supplementary material for: Tight Chk1 Levels Control Replication Cluster Activation in Xenopus
Source: PLoS One. 2015 Jun 5;10(6):e0129090. doi: 10.1371/journal.pone.0129090 (PMC4457610; doi:10.1371/journal.pone.0129090)
Supplement: S1 File — (ZIP) [file pone.0129090.s009.zip › S1File/Fig4combingAphcontrol.xls]

## Sheet: Données Totales
Analysed DNA (kb)	4875.56		Fiber length (kb)		Replication extent		Fully replicated fibers (kb)		Unreplicated fibers (kb)		Eye Length (kb)		ETED length (kb)		Classes Taille Fibre						Classes Taille Fibre Non répliqués			Classes Taille Taux Réplication			Classes Taille Yeux Réplication			Classes Taille ETED			Marquages
Replicated DNA(kb)	146.028		61.92		0.0625				71.853		1.161		31.089		]0;50]	113					]0;50]	66		[0]	1740		]0;1]	4		]0;5]	2		1.161
Replication Extent	0.0299511		30.573		0.164557				75.852		0.903		5.3535		]50;100]	23					]50;100]	19		]0;0,05]	14		]1;2]	30		]5;10]	3		0.903
Number of analysed fibers	139		71.853		0				84.366		1.806		3.096		]100;150]	3					]100;150]	2		]0,05;0,1]	17		]2;3]	4		]10;15]	2		1.806
Number of fully replicated fibers	0		75.852		0				49.149		1.29		6.2565		]150;200]	0					]150;200]	0		]0,1;0,15]	8		]3;4]	1		]15;20]	1		1.161
Number of unreplicated Fibers	87		84.366		0				31.476		1.548		7.9335		]200;250]	0					]200;250]	0		]0,15;0,2]	6		]4;5]	0		]20;25]	0		1.29
Average size of all fibers (kb)	35.0759		49.149		0				71.853		1.677		13.803		]250;300]	0					]250;300]	0		]0,2;0,25]	1		]5;6]	1		]25;30]	0		1.548
Average size of fully replicated fibers (kb)	0		31.476		0				89.655		2.064		18.318		]300;350]	0					]300;350]	0		]0,25;0,3]	3		]6;7]	0		]30;35]	1		1.032
Average size of unreplicated fibers (kb)	38.184		71.853		0				69.789		2.064		3.225		]350;400]	0					]350;400]	0		]0,3;0,35]	1		]7;8]	0		]35;40]	0		1.677
			89.655		0				66.564		1.161		11.61		]400;450]	0					]400;450]	0		]0,35;0,4]	1		]8;9]	0		]40;45]	0		2.064
Number of replication eyes	40		69.789		0				75.594		0.774				]450;500]	0					]450;500]	0		]0,4;0,45]	0		]9;10]	0		]45;50]	0		1.29
Average Eye Length (kb)			36.378		0.138298				66.177		1.161				]500;550]	0					]500;550]	0		]0,45;0,5]	0		]10;11]	0		]50;55]	0		4.386
Local	1.6254		66.564		0				119.841		1.29				]550;600]	0					]550;600]	0		]0,5;0,55]	1		]11;12]	0		]55;60]	0		2.064
Overall	2.51772		75.594		0				96.75		1.032				]600;650]	0					]600;650]	0		]0,55;0,6]	0		]12;13]	0		]60;65]	0		1.161
Excluded	4.33333		66.177		0				54.954		1.29				]650;700]	0					]650;700]	0		]0,6;0,65]	0		]13;14]	0		]65;70]	0		0.774
			119.841		0				59.727		2.58				]700;750]	0					]700;750]	0		]0,65;0,7]	0		]14;15]	0		]70;75]	0		1.161
Number of eye to eye distances (ETED)	9		35.733		0.180505				22.317		1.548				]750;800]	0					]750;800]	0		]0,7;0,75]	0		]15;16]	0		]75;80]	0		1.032
Average ETED length (kb)			96.75		0				34.959		1.806				]800;850]	0					]800;850]	0		]0,75;0,8]	0		]16;17]	0		]80;85]	0		7.611
Local	11.1872		54.954		0				33.669		1.419				]850;900]	0					]850;900]	0		]0,8;0,85]	0		]17;18]	0		]85;90]	0		2.193
Overall	84.0613		59.727		0				38.7		1.419				]900;950]	0					]900;950]	0		]0,85;0,9]	0		]18;19]	0		]90;95]	0		1.29
Excluded	97.4463		22.317		0				80.883		1.677				]950;1000]	0					]950;1000]	0		]0,9;0,95]	0		]19;20]	0		]95;100]	0		1.032
			34.959		0				65.532		1.677				]1000;1050]	0					]1000;1050]	0		]0,95;1]	0		]20;21]	0		>100	0		1.419
Number of replication fork	116		33.669		0				35.475		1.935				]1050;1100]	0					]1050;1100]	0					]21;22]	0					1.29
Fork Density (forks/100 kb)	2.37922		38.7		0				34.443		1.032				]1100;1150]	0					]1100;1150]	0					]22;23]	0					1.29
			80.883		0				49.278		0.774				]1150;1200]	0					]1150;1200]	0					]23;24]	0					2.322
Number of stretch	76		65.532		0				37.926		1.29				]1200;1250]	0					]1200;1250]	0					]24;25]	0					2.58
Average stretch size (kb)	1.92142		40.764		0.028481				34.056		0.774				]1250;1300]	0					]1250;1300]	0					]25;26]	0					1.032
			35.475		0				130.806		5.547				]1300;1350]	0					]1300;1350]	0					]26;27]	0					1.548
			84.882		0.00911854				61.662		1.419				]1350;1400]	0					]1350;1400]	0					]27;28]	0					1.806
			34.443		0				48.117		1.935				]1400;1450]	0					]1400;1450]	0					]28;29]	0					1.419
			49.278		0				39.99		1.419				]1450;1500]	0					]1450;1500]	0					]29;30]	0					1.419
			37.926		0				61.275		3.096				]1500;1550]	0					]1500;1550]	0					>30	0					1.419
			28.251		0.0410959				98.943		1.935				]1550;1600]	0					]1550;1600]	0											8.127
			34.056		0				42.699		1.032				]1600;1650]	0					]1600;1650]	0											1.677
			130.806		0				12.255		1.29				]1650;1700]	0					]1650;1700]	0											1.677
			61.662		0				19.995		1.419				]1700;1750]	0					]1700;1750]	0											0.903
			48.117		0				25.026		1.548				]1750;1800]	0					]1750;1800]	0											2.451
			39.99		0				48.375		1.806				]1800;1850]	0					]1800;1850]	0											2.322
			61.275		0				13.287		2.064				]1850;1900]	0					]1850;1900]	0											1.935
			98.943		0				27.477		1.935				]1900;1950]	0					]1900;1950]	0											1.032
			32.121		0.0321285				35.475		1.419				]1950;2000]	0					]1950;2000]	0											4.902
			42.699		0				31.863						>3000	0					>5000	0											0.774
			12.255		0				52.89																								3.225
			19.995		0				44.247																								2.58
			25.026		0				18.318																								0.774
			48.375		0				24.897																								1.29
			13.287		0				28.251																								2.451
			27.477		0				14.577																								1.032
			35.475		0				36.894																								0.774
			31.863		0				9.417																								0.774
			52.89		0				12.255																								0.774
			44.247		0				36.249																								0.774
			18.318		0				11.481																								5.547
			24.897		0				20.382																								0.903
			28.251		0				19.995																								1.419
			15.093		0.504274				15.093																								1.419
			14.577		0				13.287																								5.16
			28.251		0.0776256				21.543																								1.935
			23.349		0.0552486				23.607																								1.419
			100.362		0.0102828				17.673																								3.096
			36.894		0				50.052																								5.031
			9.417		0				31.734																								2.322
			20.382		0.0696203				21.672																								0.903
			24.252		0.0531915				10.707																								2.322
			12.255		0				10.707																								1.935
			36.249		0				25.671																								1.548
			26.703		0.135266				19.092																								1.032
			11.481		0				17.544																								1.29
			21.156		0.170732				24.639																								1.419
			20.382		0				12.771																								0.774
			37.926		0.0408163				32.895																								1.548
			19.995		0				31.734																								1.806
			40.893		0.0788644				12.513																								2.064
			15.093		0				13.029																								1.935
			23.865		0.118919				21.93																								1.419
			27.348		0.29717				22.059																								2.064
			13.287		0				29.412																								1.29
			21.543		0				37.539
			23.607		0				42.441
			45.021		0.0945559				26.187
			17.673		0				24.639
			50.052		0				15.996
			31.734		0				14.964
			21.672		0				13.932
			16.641		0.147287				14.448
			20.64		0.1125				28.509
			24.639		0.078534				23.994
			10.707		0				22.059
			10.707		0
			25.284		0.0408163
			31.089		0.157676
			15.738		0.254098
			25.671		0
			19.092		0
			20.124		0.128205
			17.544		0
			23.22		0.0333333
			20.64		0.0625
			14.577		0.168142
			24.639		0
			12.771		0
			32.895		0
			29.541		0.0349345
			31.734		0
			12.513		0
			33.153		0.0466926
			13.029		0
			50.181		0.0154242
			42.441		0.0182371
			17.415		0.318519
			20.769		0.0434783
			22.059		0.362573
			20.253		0.0955414
			20.511		0.0691824
			27.477		0.295775
			14.319		0.162162
			10.707		0.0843373
			19.995		0.116129
			25.542		0.0757576
			21.93		0
			22.059		0
			21.801		0.0710059
			29.412		0
			31.347		0.0740741
			16.125		0.088
			37.539		0
			42.441		0
			26.187		0
			24.639		0
			25.8		0.24
			15.996		0
			14.964		0
			13.932		0
			14.448		0
			28.509		0
			55.728		0.0347222
			23.994		0
			22.059		0
			30.057		0.11588
			20.511		0.0628931

## Sheet: 1
4.257				Fiber Length	61.92
	1.161			Replicated DNA	3.87
30.057		31.089		Number of eyes	3
	0.903			Replication extent	0.0625
3.999		5.3535
	1.806			Number of Eye to Eye Distances	2
19.737				Average eye length	1.29
				Average Eye to Eye Distance length	18.2213

## Sheet: 2
	1.161			Fiber Length	30.573
19.092				Replicated DNA	5.031
	1.29			Number of eyes	2
1.677		3.096		Replication extent	0.164557
	1.548
4.773				Number of Eye to Eye Distances	1
	1.032			Average eye length	1.419
				Average Eye to Eye Distance length	3.096

## Sheet: 3
71.853				Fiber Length	71.853
				Replicated DNA	0
				Number of eyes	0
				Replication extent	0
				Number of Eye to Eye Distances	0
				Average eye length	NA
				Average Eye to Eye Distance length	NA

## Sheet: 4
75.852				Fiber Length	75.852
				Replicated DNA	0
				Number of eyes	0
				Replication extent	0
				Number of Eye to Eye Distances	0
				Average eye length	NA
				Average Eye to Eye Distance length	NA

## Sheet: 9
84.366				Fiber Length	84.366
				Replicated DNA	0
				Number of eyes	0
				Replication extent	0
				Number of Eye to Eye Distances	0
				Average eye length	NA
				Average Eye to Eye Distance length	NA

## Sheet: 13
49.149				Fiber Length	49.149
				Replicated DNA	0
				Number of eyes	0
				Replication extent	0
				Number of Eye to Eye Distances	0
				Average eye length	NA
				Average Eye to Eye Distance length	NA

## Sheet: 14
31.476				Fiber Length	31.476
				Replicated DNA	0
				Number of eyes	0
				Replication extent	0
				Number of Eye to Eye Distances	0
				Average eye length	NA
				Average Eye to Eye Distance length	NA

## Sheet: 18
71.853				Fiber Length	71.853
				Replicated DNA	0
				Number of eyes	0
				Replication extent	0
				Number of Eye to Eye Distances	0
				Average eye length	NA
				Average Eye to Eye Distance length	NA

## Sheet: 23
89.655				Fiber Length	89.655
				Replicated DNA	0
				Number of eyes	0
				Replication extent	0
				Number of Eye to Eye Distances	0
				Average eye length	NA
				Average Eye to Eye Distance length	NA

[truncated: 131 more sheets: 26, 27, 28, 31, 36, 37, 38, 40, 41, 42, 43, 50, 52, 55, 56, 58, 59, 60, 64, 65 …]
