# Supplementary material for: Tight Chk1 Levels Control Replication Cluster Activation in Xenopus
Source: PLoS One. 2015 Jun 5;10(6):e0129090. doi: 10.1371/journal.pone.0129090 (PMC4457610; doi:10.1371/journal.pone.0129090)
Supplement: S1 File — (ZIP) [file pone.0129090.s009.zip › S1File/Fig4combingAphUCN.xls]

## Sheet: Données Totales
Analysed DNA (kb)	3861.36		Fiber length (kb)		Replication extent		Fully replicated fibers (kb)		Unreplicated fibers (kb)		Eye Length (kb)		ETED length (kb)		Classes Taille Fibre						Classes Taille Fibre Non répliqués			Classes Taille Taux Réplication			Classes Taille Yeux Réplication			Classes Taille ETED			Marquages
Replicated DNA(kb)	270.9		39.474		0.169935				26.445		3.096		10.191		]0;50]	134					]0;50]	52		[0]	1100		]0;1]	16		]0;5]	8		3.096
Replication Extent	0.0701567		26.703		0.202899				20.64		2.967		2.6445		]50;100]	3					]50;100]	2		]0;0,05]	15		]1;2]	50		]5;10]	7		3.612
Number of analysed fibers	138		26.445		0				24.897		1.677		19.608		]100;150]	1					]100;150]	1		]0,05;0,1]	24		]2;3]	13		]10;15]	10		2.967
Number of fully replicated fibers	0		33.927		0.102662				21.543		0.774		10.191		]150;200]	0					]150;200]	0		]0,1;0,15]	19		]3;4]	5		]15;20]	2		1.677
Number of unreplicated Fibers	55		38.571		0.133779				18.06		2.967		2.709		]200;250]	0					]200;250]	0		]0,15;0,2]	9		]4;5]	1		]20;25]	0		0.774
Average size of all fibers (kb)	27.9808		22.962		0.241573				33.153		0.903		2.5155		]250;300]	0					]250;300]	0		]0,2;0,25]	6		]5;6]	0		]25;30]	0		3.483
Average size of fully replicated fibers (kb)	0		30.315		0.0553191				16.512		2.967		8.1915		]300;350]	0					]300;350]	0		]0,25;0,3]	9		]6;7]	0		]30;35]	0		2.967
Average size of unreplicated fibers (kb)	29.3369		27.735		0.0418605				15.738		1.677		5.8695		]350;400]	0					]350;400]	0		]0,3;0,35]	0		]7;8]	0		]35;40]	0		0.903
			28.509		0.117647				30.96		0.903		15.996		]400;450]	0					]400;450]	0		]0,35;0,4]	1		]8;9]	0		]40;45]	0		1.29
Number of replication eyes	86		20.64		0				21.801		1.161		12.9		]450;500]	0					]450;500]	0		]0,4;0,45]	0		]9;10]	0		]45;50]	0		2.967
Average Eye Length (kb)			24.897		0				31.863		1.548		11.481		]500;550]	0					]500;550]	0		]0,45;0,5]	0		]10;11]	1		]50;55]	0		1.677
Local	1.7715		19.995		0.103226				22.317		0.903		8.643		]550;600]	0					]550;600]	0		]0,5;0,55]	0		]11;12]	0		]55;60]	0		0.903
Overall	2.35565		21.543		0				27.219		2.064		2.838		]600;650]	0					]600;650]	0		]0,55;0,6]	0		]12;13]	0		]60;65]	0		1.677
Excluded	4.03448		26.187		0.0492611				23.607		1.29		10.3845		]650;700]	0					]650;700]	0		]0,6;0,65]	0		]13;14]	0		]65;70]	0		1.161
			18.06		0				23.22		1.806		10.7715		]700;750]	0					]700;750]	0		]0,65;0,7]	0		]14;15]	0		]70;75]	0		0.903
Number of eye to eye distances (ETED)	27		14.835		0.0869565				16.512		2.709		10.578		]750;800]	0					]750;800]	0		]0,7;0,75]	0		]15;16]	0		]75;80]	0		1.548
Average ETED length (kb)			16.254		0.230159				49.149		1.032		5.2245		]800;850]	0					]800;850]	0		]0,75;0,8]	0		]16;17]	0		]80;85]	0		0.903
Local	8.24406		27.864		0.226852				25.671		1.29		2.709		]850;900]	0					]850;900]	0		]0,8;0,85]	0		]17;18]	0		]85;90]	0		2.064
Overall	33.577		33.153		0				26.961		1.548		6.708		]900;950]	0					]900;950]	0		]0,85;0,9]	0		]18;19]	0		]90;95]	0		1.29
Excluded	41.3496		38.184		0.0743243				13.287		1.548		2.3865		]950;1000]	0					]950;1000]	0		]0,9;0,95]	0		]19;20]	0		]95;100]	0		1.29
			16.512		0				40.764		0.774		6.1275		]1000;1050]	0					]1000;1050]	0		]0,95;1]	0		]20;21]	0		>100	0		2.064
Number of replication fork	230		29.799		0.112554				38.055		1.29		3.5475		]1050;1100]	0					]1050;1100]	0					]21;22]	0					1.677
Fork Density (forks/100 kb)	5.95646		28.251		0.0547945				45.021		10.062		12.4485		]1100;1150]	0					]1100;1150]	0					]22;23]	0					0.774
			15.738		0				26.187		3.096		3.2895		]1150;1200]	0					]1150;1200]	0					]23;24]	0					1.806
Number of stretch	144		43.602		0.035503				31.863		1.677		10.7715		]1200;1250]	0					]1200;1250]	0					]24;25]	0					2.709
Average stretch size (kb)	1.88125		30.96		0				115.713		2.838		9.804		]1250;1300]	0					]1250;1300]	0					]25;26]	0					1.032
			21.801		0				21.543		2.58		14.061		]1300;1350]	0					]1300;1350]	0					]26;27]	0					1.29
			31.863		0				67.209		1.806				]1350;1400]	0					]1350;1400]	0					]27;28]	0					1.548
			22.317		0				14.964		1.29				]1400;1450]	0					]1400;1450]	0					]28;29]	0					3.354
			52.632		0.35049				30.057		4.902				]1450;1500]	0					]1450;1500]	0					]29;30]	0					1.548
			27.219		0				25.542		1.032				]1500;1550]	0					]1500;1550]	0					>30	0					1.548
			23.607		0				25.155		1.032				]1550;1600]	0					]1550;1600]	0											0.774
			28.638		0.0585586				16.125		2.064				]1600;1650]	0					]1600;1650]	0											1.29
			23.22		0				17.415		1.935				]1650;1700]	0					]1650;1700]	0											10.062
			32.637		0.130435				39.603		1.677				]1700;1750]	0					]1700;1750]	0											3.096
			20.382		0.126582				17.286		1.806				]1750;1800]	0					]1750;1800]	0											3.225
			20.382		0.297468				18.963		1.29				]1800;1850]	0					]1800;1850]	0											1.677
			16.512		0				13.803		0.774				]1850;1900]	0					]1850;1900]	0											1.419
			49.149		0				18.705		1.548				]1900;1950]	0					]1900;1950]	0											2.838
			34.443		0.0861423				20.253		0.774				]1950;2000]	0					]1950;2000]	0											2.58
			21.672		0.285714				36.378		3.741				>3000	0					>5000	0											6.063
			21.672		0.0595238				34.959		0.774																						2.967
			30.444		0.161017				31.089		2.322																						1.806
			25.671		0				93.525		0.903																						1.806
			31.218		0.0826446				42.57		1.548																						2.58
			21.801		0.0828402				20.64		1.29																						1.29
			26.961		0				26.832		0.903																						4.902
			18.189		0.297872				22.704		1.161																						1.548
			13.287		0				37.797		2.838																						1.032
			33.411		0.0733591				11.997		1.161																						1.806
			40.764		0				24.639		1.806																						5.418
			28.896		0.111607				13.287		0.774																						1.419
			26.574		0.0728155				37.152		0.774																						1.032
			30.186		0.111111				14.319		0.903																						1.161
			38.055		0				31.863		3.741																						2.064
			45.021		0						1.032																						1.935
			26.187		0						0.774																						1.677
			25.413		0.228426						1.419																						1.677
			35.862		0.0683453						1.677																						1.935
			31.605		0.138776						1.935																						1.806
			31.863		0						2.451																						1.29
			115.713		0						1.29																						0.774
			21.543		0						1.806																						1.677
			67.209		0						1.29																						0.774
			13.803		0.0560748						1.548																						1.419
			42.699		0.10574						1.161																						1.548
			29.154		0.110619						1.677																						1.419
			22.575		0.0571429						1.032																						0.774
			14.964		0						1.677																						3.741
			30.057		0						0.774																						0.774
			25.542		0						2.064																						2.322
			28.38		0.163636						3.354																						0.903
			37.023		0.0592334						1.161																						1.29
			25.155		0						2.451																						1.806
			22.962		0.0505618						1.806																						1.548
			19.995		0.2						1.419																						1.29
			16.125		0						1.548																						1.29
			21.156		0.0853659						1.419																						0.903
			31.476		0.0491803						1.806																						1.161
			32.637		0.272727						1.548																						2.838
			17.415		0						1.548																						1.161
			14.319		0.0630631						1.548																						1.806
			39.603		0						1.419																						0.774
			23.091		0.206704						1.419																						0.774
			12.771		0.181818						0.903																						4.257
			17.028		0.265152						1.677																						0.903
			23.478		0.0384615																												3.741
			25.542		0.030303																												0.903
			21.672		0.291667																												2.967
			17.286		0																												1.806
			19.737		0.124183																												2.322
			18.963		0																												3.483
			26.703		0.0724638																												1.032
			21.027		0.116564																												0.903
			16.125		0.048																												0.774
			13.803		0																												4.902
			43.731		0.0294985																												1.419
			18.705		0																												0.774
			25.8		0.065																												1.677
			29.283		0.268722																												1.935
			41.022		0.0314465																												2.451
			28.767		0.103139																												0.774
			20.253		0																												1.29
			30.444		0.0381356																												1.677
			36.378		0																												0.774
			34.959		0																												1.806
			22.446		0.0747126																												5.289
			29.799		0.147186																												1.29
			31.089		0																												1.419
			14.061		0.0825688																												1.548
			93.525		0																												1.161
			42.57		0																												1.677
			22.188		0.0348837																												1.677
			19.995		0.103226																												1.032
			20.64		0																												1.677
			16.512		0.289062																												1.161
			26.832		0																												0.774
			22.188		0.0523256																												2.064
			22.704		0																												1.419
			17.157		0.0676692																												3.354
			37.797		0																												1.161
			22.962		0.151685																												1.161
			20.382		0.259494																												1.032
			17.931		0.172662																												2.451
			11.997		0																												2.193
			24.639		0																												1.806
			13.287		0																												1.29
			36.12		0.171429																												3.096
			34.443		0.0224719																												1.419
			33.153		0.0466926																												1.548
			37.152		0																												1.419
			29.154		0.128319																												1.806
			14.319		0																												0.774
			23.607		0.0491803																												1.548
			40.248		0.169872																												2.193
			30.444		0.029661																												1.548
			33.411		0.119691																												1.161
			31.863		0																												3.87
																																	1.548
																																	1.419
																																	0.903
																																	1.419
																																	0.903
																																	1.677

## Sheet: 1f1
15.609				Fiber Length	39.474
	3.096			Replicated DNA	6.708
17.157				Number of eyes	1
	3.612			Replication extent	0.169935
				Number of Eye to Eye Distances	0
				Average eye length	3.096
				Average Eye to Eye Distance length	NA

## Sheet: 1f2
9.804				Fiber Length	26.703
	2.967			Replicated DNA	5.418
7.869		10.191		Number of eyes	3
	1.677			Replication extent	0.202899
1.419		2.6445
	0.774			Number of Eye to Eye Distances	2
2.193				Average eye length	1.806
				Average Eye to Eye Distance length	6.41775

## Sheet: 2
26.445				Fiber Length	26.445
				Replicated DNA	0
				Number of eyes	0
				Replication extent	0
				Number of Eye to Eye Distances	0
				Average eye length	NA
				Average Eye to Eye Distance length	NA

## Sheet: 3
	3.483			Fiber Length	33.927
30.444				Replicated DNA	3.483
				Number of eyes	0
				Replication extent	0.102662
				Number of Eye to Eye Distances	0
				Average eye length	NA
				Average Eye to Eye Distance length	NA

## Sheet: 4f1
14.706				Fiber Length	38.571
	2.967			Replicated DNA	5.16
17.673		19.608		Number of eyes	2
	0.903			Replication extent	0.133779
1.032
	1.29			Number of Eye to Eye Distances	1
				Average eye length	1.935
				Average Eye to Eye Distance length	19.608

## Sheet: 4f2
6.579				Fiber Length	22.962
	2.967			Replicated DNA	5.547
7.869		10.191		Number of eyes	3
	1.677			Replication extent	0.241573
1.419		2.709
	0.903			Number of Eye to Eye Distances	2
1.548				Average eye length	1.849
				Average Eye to Eye Distance length	6.45

## Sheet: 5f1
	1.677			Fiber Length	30.315
28.638				Replicated DNA	1.677
				Number of eyes	0
				Replication extent	0.0553191
				Number of Eye to Eye Distances	0
				Average eye length	NA
				Average Eye to Eye Distance length	NA

## Sheet: 5f2
22.962				Fiber Length	27.735
	1.161			Replicated DNA	1.161
3.612				Number of eyes	1
				Replication extent	0.0418605
				Number of Eye to Eye Distances	0
				Average eye length	1.161
				Average Eye to Eye Distance length	NA

## Sheet: 5f3
	0.903			Fiber Length	28.509
17.028				Replicated DNA	3.354
	1.548			Number of eyes	2
1.29		2.5155		Replication extent	0.117647
	0.903
6.837				Number of Eye to Eye Distances	1
				Average eye length	1.2255
				Average Eye to Eye Distance length	2.5155

[truncated: 130 more sheets: 6f1, 6f2, 7f1, 7f2, 8, 9f1, 9f2, 10f1, 10f2, 11, 12, 13f1, 13f2, 14f1, 14f2, 15, 16, 17f1, 17f2, 17f3 …]
