# Supplementary material for: Tight Chk1 Levels Control Replication Cluster Activation in Xenopus
Source: PLoS One. 2015 Jun 5;10(6):e0129090. doi: 10.1371/journal.pone.0129090 (PMC4457610; doi:10.1371/journal.pone.0129090)
Supplement: S1 File — (ZIP) [file pone.0129090.s009.zip › S1File/Fig6Acombing40mincontrol.xls]

## Sheet: Données Totales
Analysed DNA (kb)	9847.22		Fiber length (kb)		Replication extent		Fully replicated fibers (kb)		Unreplicated fibers (kb)		Eye Length (kb)		ETED length (kb)		Classes Taille Fibre			Classes Taille Fibre Entièrement répliqués			Classes Taille Fibre Non répliqués			Classes Taille Taux Réplication			Classes Taille Yeux Réplication			Classes Taille ETED			Marquages
Replicated DNA(kb)	762.261		66.564		0		4.386		66.564		5.289		4.386		]0;50]	47		]0;50]	1		]0;50]	35		[0]	2320		]0;1]	0		]0;5]	30		15.996
Replication Extent	0.0774088		98.943		0				98.943		1.161		7.353		]50;100]	92		]50;100]	0		]50;100]	72		]0;0,05]	7		]1;2]	38		]5;10]	58		5.289
Number of analysed fibers	153		75.207		0				75.207		1.677		5.16		]100;150]	14		]100;150]	0		]100;150]	9		]0,05;0,1]	3		]2;3]	27		]10;15]	16		1.161
Number of fully replicated fibers	1		87.462		0.603245				33.411		4.515		6.321		]150;200]	0		]150;200]	0		]150;200]	0		]0,1;0,15]	2		]3;4]	23		]15;20]	4		1.677
Number of unreplicated Fibers	116		33.411		0				31.734		3.225		6.321		]200;250]	0		]200;250]	0		]200;250]	0		]0,15;0,2]	1		]4;5]	14		]20;25]	2		4.515
Average size of all fibers (kb)	64.3609		31.734		0				91.332		1.161		2.6445		]250;300]	0		]250;300]	0		]250;300]	0		]0,2;0,25]	2		]5;6]	11		]25;30]	0		3.225
Average size of fully replicated fibers (kb)	4.386		4.386		1				64.629		2.064		3.483		]300;350]	0		]300;350]	0		]300;350]	0		]0,25;0,3]	3		]6;7]	8		]30;35]	0		1.161
Average size of unreplicated fibers (kb)	63.8316		91.332		0				58.437		1.548		4.644		]350;400]	0		]350;400]	0		]350;400]	0		]0,3;0,35]	0		]7;8]	5		]35;40]	0		2.064
			64.629		0				67.596		5.16		8.901		]400;450]	0		]400;450]	0		]400;450]	0		]0,35;0,4]	1		]8;9]	5		]40;45]	0		1.548
Number of replication eyes	143		58.437		0				33.153		6.192		8.8365		]450;500]	0		]450;500]	0		]450;500]	0		]0,4;0,45]	4		]9;10]	2		]45;50]	1		5.16
Average Eye Length (kb)			67.596		0				20.511		1.161		4.128		]500;550]	0		]500;550]	0		]500;550]	0		]0,45;0,5]	4		]10;11]	2		]50;55]	0		6.192
Local	4.42299		33.153		0				58.695		2.451		4.5795		]550;600]	0		]550;600]	0		]550;600]	0		]0,5;0,55]	2		]11;12]	1		]55;60]	0		1.161
Overall	4.82444		20.511		0				13.545		8.127		8.5785		]600;650]	0		]600;650]	0		]600;650]	0		]0,55;0,6]	1		]12;13]	1		]60;65]	0		2.451
Excluded	8.46667		58.695		0				9.288		2.838		7.224		]650;700]	0		]650;700]	0		]650;700]	0		]0,6;0,65]	1		]13;14]	0		]65;70]	0		1.161
			46.827		0.173554				14.19		1.032		10.6425		]700;750]	0		]700;750]	0		]700;750]	0		]0,65;0,7]	2		]14;15]	2		]70;75]	0		4.386
Number of eye to eye distances (ETED)	111		13.545		0				13.803		3.999		15.222		]750;800]	0		]750;800]	0		]750;800]	0		]0,7;0,75]	2		]15;16]	1		]75;80]	0		8.127
Average ETED length (kb)			35.604		0.213768				22.059		4.128		6.837		]800;850]	0		]800;850]	0		]800;850]	0		]0,75;0,8]	0		]16;17]	0		]80;85]	0		3.483
Local	8.11886		9.288		0				101.136		2.58		13.545		]850;900]	0		]850;900]	0		]850;900]	0		]0,8;0,85]	0		]17;18]	0		]85;90]	0		2.838
Overall	62.3241		83.85		0.427692				59.598		14.319		47.601		]900;950]	0		]900;950]	0		]900;950]	0		]0,85;0,9]	1		]18;19]	0		]90;95]	0		1.29
Excluded	190.341		35.346		0.113139				86.301		4.257		12.771		]950;1000]	0		]950;1000]	0		]950;1000]	0		]0,9;0,95]	0		]19;20]	0		]95;100]	0		1.032
			14.19		0				48.891		5.547		5.0955		]1000;1050]	0		]1000;1050]	0		]1000;1050]	0		]0,95;1]	1		]20;21]	2		>100	0		3.999
Number of replication fork	316		13.803		0				50.697		1.935		8.772		]1050;1100]	0		]1050;1100]	0		]1050;1100]	0					]21;22]	0					4.128
Fork Density (forks/100 kb)	3.20903		22.059		0				82.044		4.644		4.7085		]1100;1150]	0		]1100;1150]	0		]1100;1150]	0					]22;23]	0					2.58
			101.136		0				74.175		6.708		8.385		]1150;1200]	0		]1150;1200]	0		]1150;1200]	0					]23;24]	0					14.319
Number of stretch	173		147.447		0.450569				55.083		20.124		21.801		]1200;1250]	0		]1200;1250]	0		]1200;1250]	0					]24;25]	0					4.257
Average stretch size (kb)	4.40613		59.598		0				91.332		2.064		11.5455		]1250;1300]	0		]1250;1300]	0		]1250;1300]	0					]25;26]	0					5.547
			86.301		0				56.115		6.063		6.9015		]1300;1350]	0		]1300;1350]	0		]1300;1350]	0					]26;27]	0					2.064
			58.953		0.396061				106.425		2.709		17.544		]1350;1400]	0		]1350;1400]	0		]1350;1400]	0					]27;28]	0					1.935
			48.891		0				106.812		4.386		7.353		]1400;1450]	0		]1400;1450]	0		]1400;1450]	0					]28;29]	0					4.644
			60.888		0.523305				46.569		8.256		4.128		]1450;1500]	0		]1450;1500]	0		]1450;1500]	0					]29;30]	0					6.708
			50.697		0				88.494		3.612		4.644		]1500;1550]	0		]1500;1550]	0		]1500;1550]	0					>30	1					20.124
			82.044		0				32.121		7.869		4.9665		]1550;1600]	0		]1550;1600]	0		]1550;1600]	0											2.064
			74.175		0				63.726		8.901		6.7725		]1600;1650]	0		]1600;1650]	0		]1600;1650]	0											6.063
			55.083		0				67.983		2.838		7.869		]1650;1700]	0		]1650;1700]	0		]1650;1700]	0											2.709
			50.697		0.437659				70.176		2.064		5.4825		]1700;1750]	0		]1700;1750]	0		]1700;1750]	0											4.386
			91.332		0				62.436		9.546		8.643		]1750;1800]	0		]1750;1800]	0		]1750;1800]	0											8.256
			49.407		0.26893				87.333		1.806		6.1275		]1800;1850]	0		]1800;1850]	0		]1800;1850]	0											3.612
			56.115		0				76.626		3.87		4.644		]1850;1900]	0		]1850;1900]	0		]1850;1900]	0											7.869
			96.105		0.0120805				101.007		1.032		5.9985		]1900;1950]	0		]1900;1950]	0		]1900;1950]	0											8.901
			106.425		0				74.562		2.451		7.0305		]1950;2000]	0		]1950;2000]	0		]1950;2000]	0											2.838
			106.812		0				95.331		9.03		8.385		>3000	0		>5000	0		>5000	0											2.064
			46.569		0				35.604		3.096		4.902																				9.546
			88.494		0				91.719		1.419		10.062																				1.806
			32.121		0				78.69		4.515		3.8055																				3.87
			63.726		0				107.07		4.644		13.2225																				1.032
			67.983		0				91.203		1.419		8.4495																				2.451
			70.176		0				72.627		2.451		4.902																				9.03
			62.436		0				58.179		7.224		13.932																				3.096
			87.333		0				77.013		2.193		4.257																				1.419
			76.626		0				37.41		2.193		9.159																				4.515
			101.007		0				44.892		3.225		6.837																				4.644
			132.483		0.0175268				92.364		1.419		6.3855																				1.419
			74.562		0				54.954		2.064		6.2565																				2.451
			95.331		0				47.73		2.451		4.4505																				7.224
			35.604		0				59.727		2.322		4.128																				2.193
			128.097		0.0594159				13.158		2.193		4.515																				2.193
			91.719		0				72.24		3.225		6.7725																				3.225
			78.69		0				72.627		1.677		7.8045																				1.419
			43.086		0.251497				36.765		1.032		8.0625																				2.064
			112.23		0.0356322				42.312		1.29		7.095																				1.419
			107.07		0				129.903		1.29		13.4805																				2.451
			91.203		0				69.531		1.806		10.191																				2.322
			72.627		0				59.469		3.096		3.1605																				2.193
			58.179		0				50.052		1.419		7.0305																				3.225
			77.013		0				38.313		1.935		4.386																				1.677
			37.41		0				49.02		2.322		9.2235																				1.161
			44.892		0				50.181		4.257		5.16																				1.032
			23.091		0.463687				64.242		1.161		6.5145																				1.29
			92.364		0				69.144		1.161		9.6105																				1.29
			54.954		0				48.633		3.999		8.127																				1.806
			47.73		0				92.751		7.095		4.773																				3.096
			59.727		0				61.791		3.612		4.515																				1.419
			13.158		0				81.27		4.257		9.3525																				1.935
			72.24		0				51.858		5.418		6.837																				2.322
			72.627		0				77.142		5.805		7.0305																				4.257
			36.765		0				67.725		5.547		10.578																				1.161
			42.312		0				52.503		15.48		9.3525																				1.161
			129.903		0				61.662		2.58		11.4165																				3.999
			66.048		0.746094				51.213		1.161		4.644																				7.095
			69.531		0				85.269		1.935		5.289																				3.612
			59.469		0				47.085		3.612		4.128																				1.935
			50.052		0				75.852		1.032		6.6435																				4.257
			38.313		0				88.236		1.419		7.9335																				5.418
			49.02		0				144.222		3.483		5.9985																				5.805
			50.181		0				64.242		5.676		15.6735																				5.547
			64.242		0				18.576		6.579		6.837																				15.48
			69.144		0				98.685		4.515		4.773																				2.58
			48.633		0				27.735		2.967		6.063																				1.161
			92.751		0				63.984		1.677		4.515																				7.095
			61.791		0				65.661		3.096		6.6435																				1.935
			90.429		0.43224				69.918		2.064		8.514																				3.612
			81.27		0				84.882		2.709		8.1915																				1.032
			51.858		0				46.053		1.032		19.1565																				1.419
			77.142		0				40.635		1.29		20.0595																				3.483
			67.725		0				52.89		3.225		14.835																				5.676
			14.448		0.741071				74.433		10.707		11.997																				6.579
			78.432		0.0805921				127.71		5.418		5.6115																				4.515
			52.503		0				130.161		1.677		11.352																				2.967
			61.662		0				43.344		5.289		4.7085																				1.677
			66.177		0.512671				39.474		1.935		7.095																				3.096
			51.213		0				77.013		1.419		10.3845																				2.064
			85.269		0				68.499		2.709		8.0625																				1.032
			47.085		0				66.951		1.032		4.257																				6.966
			75.852		0				48.117		8.643		4.515																				2.709
			58.695		0.279121				82.947		1.935		5.289																				1.032
			88.236		0				42.57		2.322		13.803																				5.289
			35.733		0.212996				76.497		1.935		6.3855																				1.032
			144.222		0				92.235		7.353		9.6105																				1.29
			54.696		0.108491				95.847		3.225		6.192																				3.225
			64.242		0				12.771		3.483		5.9985																				10.707
			18.576		0				12.9		2.709		4.3215																				5.418
			98.685		0				52.632		3.741																						1.677
			27.735		0				71.595		2.064																						5.289
			63.984		0				43.989		4.386																						1.935
			65.661		0				54.18		7.611																						1.419
			69.918		0				45.924		5.418																						2.967
			84.882		0						30.315																						2.709
			46.053		0						4.128																						1.032
			60.372		0.478632						20.382																						8.643
			40.635		0						10.707																						3.999
			52.89		0						14.835																						1.935
			74.433		0						3.225																						2.322
			127.71		0						4.644																						1.935
			130.161		0						4.128																						1.419
			43.344		0						2.709																						5.934
			39.474		0						8.385																						7.353
			77.013		0						5.16																						3.225
			103.587		0.889166						1.29																						3.483
			68.499		0						3.999																						2.709
			66.951		0						1.806																						3.741
			48.117		0						3.096																						2.064
			82.947		0						1.806																						4.386
			45.537		0.433428						6.708																						1.935
			67.338		0.697318						12.384																						2.838
			42.57		0						11.094																						7.611
			86.559		0.0149031						3.096																						5.418
			76.497		0						6.837																						30.315
			49.794		0.458549						6.45																						4.128
			51.471		0.58396						2.838																						20.382
			46.44		0.680556						6.837																						21.414
			73.659		0.0367776						1.419																						10.707
			92.235		0						3.612																						9.03
			95.847		0						3.483																						2.451
			12.771		0																												14.835
			12.9		0																												3.225
			52.632		0																												4.644
			63.855		0.0787879																												4.128
			50.955		0.035443																												2.709
			71.595		0																												8.385
			43.989		0																												5.16
			54.18		0																												1.419
			82.56		0.0421875																												1.29
			45.924		0																												3.999
																																	1.806
																																	3.096
																																	1.806
																																	6.708
																																	5.418
																																	6.579
																																	12.384
																																	11.094
																																	3.612
																																	3.096
																																	6.837
																																	6.45
																																	2.838
																																	6.837
																																	1.935
																																	2.709
																																	1.419
																																	3.612
																																	1.806
																																	3.483

## Sheet: 100f1
66.564				Fiber Length	66.564
				Replicated DNA	0
				Number of eyes	0
				Replication extent	0
				Number of Eye to Eye Distances	0
				Average eye length	NA
				Average Eye to Eye Distance length	NA

## Sheet: 100f2
98.943				Fiber Length	98.943
				Replicated DNA	0
				Number of eyes	0
				Replication extent	0
				Number of Eye to Eye Distances	0
				Average eye length	NA
				Average Eye to Eye Distance length	NA

## Sheet: 102f1
75.207				Fiber Length	75.207
				Replicated DNA	0
				Number of eyes	0
				Replication extent	0
				Number of Eye to Eye Distances	0
				Average eye length	NA
				Average Eye to Eye Distance length	NA

## Sheet: 103f1
	15.996			Fiber Length	87.462
1.161				Replicated DNA	52.761
	5.289			Number of eyes	12
1.161		4.386		Replication extent	0.603245
	1.161
5.934		7.353		Number of Eye to Eye Distances	11
	1.677			Average eye length	2.967
2.064		5.16		Average Eye to Eye Distance length	5.65255
	4.515
2.451		6.321
	3.225
4.128		6.321
	1.161
1.032		2.6445
	2.064
1.677		3.483
	1.548
1.29		4.644
	5.16
3.225		8.901
	6.192
5.16		8.8365
	1.161
2.322		4.128
	2.451
3.096
	1.161

## Sheet: 104f1
33.411				Fiber Length	33.411
				Replicated DNA	0
				Number of eyes	0
				Replication extent	0
				Number of Eye to Eye Distances	0
				Average eye length	NA
				Average Eye to Eye Distance length	NA

## Sheet: 104f2
31.734				Fiber Length	31.734
				Replicated DNA	0
				Number of eyes	0
				Replication extent	0
				Number of Eye to Eye Distances	0
				Average eye length	NA
				Average Eye to Eye Distance length	NA

## Sheet: 104f3
	4.386			Fiber Length	4.386
				Replicated DNA	4.386
				Number of eyes	0
				Replication extent	1
				Number of Eye to Eye Distances	0
				Average eye length	NA
				Average Eye to Eye Distance length	NA

## Sheet: 105f1
91.332				Fiber Length	91.332
				Replicated DNA	0
				Number of eyes	0
				Replication extent	0
				Number of Eye to Eye Distances	0
				Average eye length	NA
				Average Eye to Eye Distance length	NA

## Sheet: 106f1
64.629				Fiber Length	64.629
				Replicated DNA	0
				Number of eyes	0
				Replication extent	0
				Number of Eye to Eye Distances	0
				Average eye length	NA
				Average Eye to Eye Distance length	NA

[truncated: 145 more sheets: 107f1, 108f1, 109f1, 109f2, 10f1, 110f1, 110f2, 110f3, 110f4, 111f1, 111f2, 111f3, 113f1, 113f2, 113f3, 114f1, 115f1, 116f1, 117f1, 118f1 …]
