# Supplementary material for: Tight Chk1 Levels Control Replication Cluster Activation in Xenopus
Source: PLoS One. 2015 Jun 5;10(6):e0129090. doi: 10.1371/journal.pone.0129090 (PMC4457610; doi:10.1371/journal.pone.0129090)
Supplement: S1 File — (ZIP) [file pone.0129090.s009.zip › S1File/Fig6Acombing40minUCN.xls]

## Sheet: Données Totales
Analysed DNA (kb)	7027.15		Fiber length (kb)		Replication extent		Fully replicated fibers (kb)		Unreplicated fibers (kb)		Eye Length (kb)		ETED length (kb)		Classes Taille Fibre						Classes Taille Fibre Non répliqués			Classes Taille Taux Réplication			Classes Taille Yeux Réplication			Classes Taille ETED			Marquages		Gaps		Classes Taille Gap			Classes Taille Stretches
Replicated DNA(kb)	1172.61		61.533		0.672956				57.276		6.579		7.0305		]0;50]	26					]0;50]	13		[0]	980		]0;1]	0		]0;5]	26		6.579		1.548		]0;1]	0		]0;1]	0
Replication Extent	0.166869		57.276		0				128.742		4.386		6.45		]50;100]	62					]50;100]	28		]0;0,05]	6		]1;2]	36		]5;10]	55		4.386		2.451		]1;2]	57		]1;2]	42
Number of analysed fibers	100		128.742		0				127.71		3.612		9.0945		]100;150]	11					]100;150]	7		]0,05;0,1]	3		]2;3]	35		]10;15]	26		3.612		6.192		]2;3]	41		]2;3]	41
Number of fully replicated fibers	0		127.71		0				54.051		2.193		13.416		]150;200]	1					]150;200]	1		]0,1;0,15]	7		]3;4]	21		]15;20]	7		2.193		1.032		]3;4]	14		]3;4]	23
Number of unreplicated Fibers	49		82.173		0.175824				55.341		22.575		13.3515		]200;250]	0					]200;250]	0		]0,15;0,2]	2		]4;5]	16		]20;25]	6		22.575		1.032		]4;5]	8		]4;5]	19
Average size of all fibers (kb)	70.2715		134.934		0.10325				48.246		2.064		3.6765		]250;300]	0					]250;300]	0		]0,2;0,25]	4		]5;6]	15		]25;30]	1		2.064		1.548		]5;6]	8		]5;6]	19
Average size of fully replicated fibers (kb)	0		54.051		0				59.082		2.967		2.3865		]300;350]	0					]300;350]	0		]0,25;0,3]	5		]6;7]	6		]30;35]	0		2.967		1.161		]6;7]	5		]6;7]	7
Average size of unreplicated fibers (kb)	71.6503		55.341		0				113.133		1.29		4.3215		]350;400]	0					]350;400]	0		]0,3;0,35]	2		]7;8]	6		]35;40]	2		1.29		2.838		]7;8]	2		]7;8]	7
			43.473		0.52819				53.277		1.161		7.353		]400;450]	0					]400;450]	0		]0,35;0,4]	1		]8;9]	9		]40;45]	0		1.161		2.838		]8;9]	0		]8;9]	10
Number of replication eyes	174		115.584		0.0870536				37.668		1.806		4.902		]450;500]	0					]450;500]	0		]0,4;0,45]	0		]9;10]	5		]45;50]	1		1.806		1.806		]9;10]	1		]9;10]	5
Average Eye Length (kb)			67.467		0.58891				40.377		7.224		5.6115		]500;550]	0					]500;550]	0		]0,45;0,5]	1		]10;11]	2		]50;55]	0		7.224		1.548		]10;11]	1		]10;11]	4
Local	5.64116		66.435		0.279612				90.3		2.838		4.3215		]550;600]	0					]550;600]	0		]0,5;0,55]	4		]11;12]	3		]55;60]	0		2.838		1.419		]11;12]	1		]11;12]	3
Overall	6.20429		48.246		0				103.458		3.354		4.1925		]600;650]	0					]600;650]	0		]0,55;0,6]	5		]12;13]	0		]60;65]	0		3.354		2.709		]12;13]	2		]12;13]	0
Excluded	12.7333		59.082		0				63.984		4.773		11.61		]650;700]	0					]650;700]	0		]0,6;0,65]	2		]13;14]	4		]65;70]	1		4.773		1.548		]13;14]	2		]13;14]	4
			18.834		0.589041				61.533		1.032		39.4095		]700;750]	0					]700;750]	0		]0,65;0,7]	3		]14;15]	5		]70;75]	0		1.032		2.064		]14;15]	0		]14;15]	6
Number of eye to eye distances (ETED)	125		113.133		0				73.917		1.935		45.8595		]750;800]	0					]750;800]	0		]0,7;0,75]	2		]15;16]	3		]75;80]	0		1.935		35.088		]15;16]	1		]15;16]	3
Average ETED length (kb)			50.31		0.930769				67.725		15.222		9.417		]800;850]	0					]800;850]	0		]0,75;0,8]	1		]16;17]	0		]80;85]	0		15.222		44.376		]16;17]	0		]16;17]	0
Local	10.2865		57.534		0.399103				99.975		4.902		7.9335		]850;900]	0					]850;900]	0		]0,8;0,85]	1		]17;18]	1		]85;90]	0		4.902		1.419		]17;18]	1		]17;18]	2
Overall	37.1807		53.277		0				48.375		7.095		6.2565		]900;950]	0					]900;950]	0		]0,85;0,9]	0		]18;19]	0		]90;95]	0		2.838		2.193		]18;19]	0		]18;19]	0
Excluded	89.7084		37.668		0				35.604		1.548		10.32		]950;1000]	0					]950;1000]	0		]0,9;0,95]	2		]19;20]	1		]95;100]	0		7.095		3.096		]19;20]	1		]19;20]	1
			40.377		0				42.699		1.419		5.289		]1000;1050]	0					]1000;1050]	0		]0,95;1]	0		]20;21]	2		>100	0		1.548		5.289		]20;21]	1		]20;21]	2
Number of replication fork	378		55.083		0.257611				39.216		5.805		4.9665		]1050;1100]	0					]1050;1100]	0					]21;22]	2					1.419		1.032		]21;22]	0		]21;22]	2
Fork Density (forks/100 kb)	5.37914		105.78		0.287805				76.755		10.191		14.8995		]1100;1150]	0					]1100;1150]	0					]22;23]	1					5.805		1.032		]22;23]	2		]22;23]	2
			90.3		0				127.452		1.29		8.385		]1150;1200]	0					]1150;1200]	0					]23;24]	0					10.191		10.449		]23;24]	1		]23;24]	0
Number of stretch	204		103.458		0				152.736		5.031		3.9345		]1200;1250]	0					]1200;1250]	0					]24;25]	0					1.29		6.837		]24;25]	0		]24;25]	0
Average stretch size (kb)	5.74809		63.984		0				104.232		5.031		15.609		]1250;1300]	0					]1250;1300]	0					]25;26]	0					5.031		5.934		]25;26]	0		]25;26]	0
			105.909		0.0292326				53.277		3.483		5.0955		]1300;1350]	0					]1300;1350]	0					]26;27]	0					5.031		1.806		]26;27]	0		]26;27]	1
Number of Gaps	153		61.533		0				74.046		4.386		5.16		]1350;1400]	0					]1350;1400]	0					]27;28]	0					3.483		13.029		]27;28]	0		]27;28]	0
Average Gap size (kb)	5.13218		73.917		0				41.925		4.515		3.096		]1400;1450]	0					]1400;1450]	0					]28;29]	0					4.386		1.29		]28;29]	0		]28;29]	0
			67.725		0				49.794		3.096		4.5795		]1450;1500]	0					]1450;1500]	0					]29;30]	0					4.515		2.193		]29;30]	0		]29;30]	0
			88.365		0.290511				69.402		1.806		3.2895		]1500;1550]	0					]1500;1550]	0					>30	1					2.58		1.032		>30	4		>30	1
			83.592		0.0200617				33.54		2.451		37.797		]1550;1600]	0					]1550;1600]	0											3.096		2.064
			91.59		0.226761				77.529		2.709		22.317		]1600;1650]	0					]1600;1650]	0											1.806		1.29
			99.975		0				96.363		4.902		19.2855		]1650;1700]	0					]1650;1700]	0											2.451		2.193
			48.375		0				31.218		1.032		7.5465		]1700;1750]	0					]1700;1750]	0											2.709		2.322
			42.054		0.665644				76.755		2.064		11.1585		]1750;1800]	0					]1750;1800]	0											4.902		1.677
			35.604		0				63.21		2.064		6.2565		]1800;1850]	0					]1800;1850]	0											1.032		22.575
			42.699		0				46.182		2.967		9.159		]1850;1900]	0					]1850;1900]	0											2.064		20.769
			39.216		0				70.692		1.032		8.9655		]1900;1950]	0					]1900;1950]	0											2.064		6.45
			76.755		0				46.698		20.124		25.929		]1950;2000]	0					]1950;2000]	0											2.967		3.612
			127.452		0				65.403		9.675		4.773		>3000	0					>5000	0											1.032		1.548
			73.788		0.538462				88.365		14.577		2.3865																				2.967		2.58
			152.736		0				60.243		15.867		4.644																				20.124		2.58
			104.232		0				77.271		1.29		9.8685																				26.703		1.161
			60.759		0.723992				58.437		1.806		4.644																				22.962		1.677
			25.284		0.306122				78.69		6.063		3.9345																				4.515		1.677
			53.277		0				81.786		19.608		8.772																				9.675		19.995
			74.046		0				128.484		1.677		11.6745																				14.577		2.322
			79.851		0.114701				78.69		20.769		15.867																				15.867		1.032
			66.693		0.588008						6.321		12.4485																				1.29		2.193
			78.819		0.644845						5.676		17.8665																				1.806		2.064
			41.925		0						11.481		11.61																				6.063		2.451
			87.204		0.497041						1.677		5.6115																				19.608		2.064
			40.893		0.567823						8.514		4.4505																				1.677		2.064
			49.794		0						6.45		11.4165																				20.769		4.644
			40.119		0.906752						8.127		7.611																				4.515		2.322
			69.402		0						3.741		5.031																				6.321		11.997
			71.466		0.122744						1.161		7.224																				5.676		1.032
			33.54		0						1.548		11.352																				11.481		6.192
			53.793		0.0239808						3.354		6.3855																				5.16		9.546
			77.529		0						13.416		4.902																				1.677		5.289
			42.57		0.824242						2.193		5.9985																				8.514		5.418
			96.363		0						2.193		4.644																				6.45		1.677
			31.218		0						1.548		10.449																				8.127		1.548
			76.755		0						11.868		5.16																				3.741		5.547
			63.21		0						2.193		5.4825																				1.161		1.29
			93.267		0.224066						3.741		5.3535																				1.548		1.677
			35.475		0.665455						3.999		11.997																				3.354		1.29
			95.589		0.323887						9.159		8.3205																				13.416		3.741
			71.079		0.0199637						2.709		4.9665																				2.193		1.419
			94.944		0.148098						9.804		7.4175																				2.193		1.419
			46.182		0						6.837		6.966																				1.548		1.032
			70.692		0						5.805		10.965																				11.868		2.064
			69.66		0.122222						5.289		21.672																				2.193		2.709
			46.698		0						2.58		5.805																				10.578		2.451
			65.403		0						3.225		5.4825																				3.741		6.321
			95.847		0.608345						8.514		11.868																				3.999		1.29
			57.018		0.527149						4.128		5.4825																				9.159		3.354
			81.915		0.245669						2.58		6.837																				5.805		1.032
			47.472		0.119565						9.288		9.4815																				2.709		3.741
			88.365		0						5.934		21.672																				9.804		2.709
			48.246		0.561497						3.999		4.644																				6.837		1.677
			74.304		0.223958						2.967		5.6115																				5.805		4.902
			60.243		0						5.547		6.192																				8.256		3.225
			58.437		0.732892						1.032		5.0955																				5.289		4.773
			94.944		0.54212						3.354		67.08																				2.58		1.032
			93.783		0.786795						4.902		6.708																				3.225		1.032
			31.089		0.0539419						2.838		11.223																				8.514		2.709
			71.724		0.120504						1.419		11.8035																				4.128		4.128
			48.633		0.0477454						7.224		5.2245																				2.58		4.644
			77.271		0						9.288		4.773																				9.288		1.032
			58.437		0						1.935		4.257																				5.934		2.064
			45.924		0.269663						4.644		8.9655																				3.999		64.629
			78.69		0						2.193		10.32																				2.967		5.031
			81.786		0						2.838		10.449																				2.322		2.451
			66.306		0.159533						4.644		7.353																				1.161		3.096
			128.484		0						7.74		16.254																				5.547		1.806
			78.69		0						17.802		10.2555																				1.032		1.935
			76.497		0.0151771						8.772		7.6755																				3.354		15.867
			72.24		0.0803571						1.29		7.2885																				4.902		1.032
											3.354		5.6115																				2.838		2.322
											31.734		14.964																				1.419		3.741
											5.031		8.127																				7.224		1.935
											4.515		9.0945																				9.288		7.353
											2.322		24.3165																				1.935		2.58
											15.48		14.19																				4.644		63.081
											3.354		13.158																				2.193		1.935
											1.419		9.675																				2.838		4.515
											2.322		14.1255																				4.644		2.838
											7.74		5.3535																				7.74		2.451
											7.353		4.386																				5.805		2.58
											4.257		14.448																				17.157		2.451
											2.967		14.706																				17.802		1.419
											3.612		24.381																				1.419		1.032
											1.29		7.998																				8.772		2.451
											1.419		7.353																				1.29		7.095
											2.838		9.7395																				3.354		2.451
											2.193		15.5445																				31.734		1.935
											5.805		24.0585																				7.353		2.064
											8.514		17.6085																				5.031		1.29
											2.322		7.5465																				4.515		3.483
											2.064		5.9985																				2.322		1.935
											14.706		5.4825																				1.677		12.126
											3.999		4.9665																				3.354		2.838
											1.29		3.6765																				15.48		3.612
											3.354																						3.354		3.225
											2.322																						1.419		22.188
											13.545																						2.322		12.513
											2.193																						7.74		13.029
											4.515																						7.353		5.16
											5.289																						4.257		1.677
											13.674																						2.967		4.128
											14.964																						3.612		3.225
											1.419																						1.29		1.806
											8.772																						1.419		1.419
											3.999																						1.419		5.805
											3.612																						3.225		2.193
											3.741																						2.838		17.931
											2.193																						2.193		3.225
											3.483																						5.805		2.58
											1.806																						8.514		3.87
											8.772																						2.709		4.257
											2.193																						2.322		2.58
											2.451																						2.064		2.709
											1.806																						14.706		2.322
											1.548																						3.999		1.032
											14.319																						1.29		1.032
											1.677																						3.354		1.161
											14.319																						2.322		1.161
											5.676																						13.545		23.349
											5.16																						2.193		1.419
											1.935																						4.515		1.419
											3.999																						5.289		1.29
											13.287																						13.674
											11.739																						14.964
											1.161																						1.419
											8.385																						8.772
											1.161																						3.999
											6.063																						3.612
											4.902																						3.741
											21.027																						2.193
											21.672																						3.483
											8.901																						1.806
											4.128																						8.772
											5.805																						2.193
											1.677																						14.319
											2.967																						2.451
											5.676																						1.806
											2.967																						1.548
											4.128																						10.836
											10.578																						14.319
											1.161																						1.677
											2.58																						14.319
											2.193																						5.676
																																	6.837
																																	5.16
																																	1.935
																																	3.999
																																	13.287
																																	11.739
																																	1.161
																																	8.385
																																	1.161
																																	4.644
																																	6.063
																																	4.902
																																	21.027
																																	21.672
																																	8.901
																																	4.128
																																	5.805
																																	1.29
																																	1.677
																																	2.967
																																	5.676
																																	2.322
																																	5.289
																																	2.967
																																	4.128
																																	10.578
																																	1.161
																																	1.032
																																	2.58
																																	2.193

## Sheet: 101f1
4.773				Fiber Length	61.533
	6.579			Replicated DNA	41.409
1.548		7.0305		Number of eyes	6
	4.386			Replication extent	0.672956
2.451		6.45
	3.612			Number of Eye to Eye Distances	5
6.192		9.0945		Average eye length	6.9015
	2.193			Average Eye to Eye Distance length	9.8685
1.032		13.416
	22.575
1.032		13.3515
	2.064
3.096

## Sheet: 102f1
57.276				Fiber Length	57.276
				Replicated DNA	0
				Number of eyes	0
				Replication extent	0
				Number of Eye to Eye Distances	0
				Average eye length	NA
				Average Eye to Eye Distance length	NA

## Sheet: 103f1
128.742				Fiber Length	128.742
				Replicated DNA	0
				Number of eyes	0
				Replication extent	0
				Number of Eye to Eye Distances	0
				Average eye length	NA
				Average Eye to Eye Distance length	NA

## Sheet: 104f1
127.71				Fiber Length	127.71
				Replicated DNA	0
				Number of eyes	0
				Replication extent	0
				Number of Eye to Eye Distances	0
				Average eye length	NA
				Average Eye to Eye Distance length	NA

## Sheet: 105f1
1.419				Fiber Length	82.173
	2.967			Replicated DNA	14.448
1.548		3.6765		Number of eyes	5
	1.29			Replication extent	0.175824
1.161		2.3865
	1.161			Number of Eye to Eye Distances	4
2.838		4.3215		Average eye length	2.8896
	1.806			Average Eye to Eye Distance length	4.43438
2.838		7.353
	7.224
57.921

## Sheet: 106f1
1.29				Fiber Length	134.934
	2.838			Replicated DNA	13.932
1.806		4.902		Number of eyes	5
	3.354			Replication extent	0.10325
1.548		5.6115
	4.773			Number of Eye to Eye Distances	4
1.419		4.3215		Average eye length	2.7864
	1.032			Average Eye to Eye Distance length	4.75687
2.709		4.1925
	1.935
112.23

## Sheet: 10f1
54.051				Fiber Length	54.051
				Replicated DNA	0
				Number of eyes	0
				Replication extent	0
				Number of Eye to Eye Distances	0
				Average eye length	NA
				Average Eye to Eye Distance length	NA

## Sheet: 11f1
55.341				Fiber Length	55.341
				Replicated DNA	0
				Number of eyes	0
				Replication extent	0
				Number of Eye to Eye Distances	0
				Average eye length	NA
				Average Eye to Eye Distance length	NA

## Sheet: 13f1
16.899				Fiber Length	43.473
	15.222			Replicated DNA	22.962
1.548		11.61		Number of eyes	2
	4.902			Replication extent	0.52819
2.064
	2.838			Number of Eye to Eye Distances	1
				Average eye length	10.062
				Average Eye to Eye Distance length	11.61

[truncated: 92 more sheets: 14f1, 15f1, 16f1, 17f1, 18f1, 18f2, 19f1, 1f1, 20f1, 21f1, 22f1, 23f1, 24f1, 25f1, 27f1, 28f1, 2f1, 30f1, 31f1, 32f1 …]
