# Supplementary material for: Tight Chk1 Levels Control Replication Cluster Activation in Xenopus
Source: PLoS One. 2015 Jun 5;10(6):e0129090. doi: 10.1371/journal.pone.0129090 (PMC4457610; doi:10.1371/journal.pone.0129090)
Supplement: S1 File — (ZIP) [file pone.0129090.s009.zip › S1File/Fig6Acombing60mincontrol.xls]

## Sheet: Données Totales
Analysed DNA (kb)	13681.9		Fiber length (kb)		Replication extent		Fully replicated fibers (kb)		Unreplicated fibers (kb)		Eye Length (kb)		ETED length (kb)		Classes Taille Fibre						Classes Taille Fibre Non répliqués			Classes Taille Taux Réplication			Classes Taille Yeux Réplication			Classes Taille ETED			Marquages
Replicated DNA(kb)	2586.32		133.902		0.0481696				157.38		3.096		3.9345		]0;50]	35					]0;50]	16		[0]	1640		]0;1]	0		]0;5]	70		3.096
Replication Extent	0.189033		119.067		0.378115				96.234		1.677		35.088		]50;100]	76					]50;100]	42		]0;0,05]	14		]1;2]	112		]5;10]	212		1.677
Number of analysed fibers	162		157.38		0				98.169		1.677		5.3535		]100;150]	41					]100;150]	22		]0,05;0,1]	2		]2;3]	92		]10;15]	83		1.677
Number of fully replicated fibers	0		96.234		0				88.623		4.902		3.483		]150;200]	10					]150;200]	2		]0,1;0,15]	2		]3;4]	55		]15;20]	15		4.902
Number of unreplicated Fibers	82		98.169		0				93.783		1.161		5.289		]200;250]	0					]200;250]	0		]0,15;0,2]	4		]4;5]	49		]20;25]	1		1.161
Average size of all fibers (kb)	84.456		88.623		0				67.209		2.451		3.87		]250;300]	0					]250;300]	0		]0,2;0,25]	3		]5;6]	45		]25;30]	4		2.451
Average size of fully replicated fibers (kb)	0		93.783		0				31.476		1.677		6.45		]300;350]	0					]300;350]	0		]0,25;0,3]	3		]6;7]	21		]30;35]	2		1.677
Average size of unreplicated fibers (kb)	83.2396		159.831		0.171106				74.949		3.741		5.031		]350;400]	0					]350;400]	0		]0,3;0,35]	1		]7;8]	17		]35;40]	1		3.741
			67.209		0				29.928		1.677		6.3855		]400;450]	0					]400;450]	0		]0,35;0,4]	6		]8;9]	15		]40;45]	0		1.677
Number of replication eyes	465		112.746		0.381007				135.579		3.225		6.192		]450;500]	0					]450;500]	0		]0,4;0,45]	9		]9;10]	8		]45;50]	0		3.225
Average Eye Length (kb)			31.476		0				61.146		3.096		11.1585		]500;550]	0					]500;550]	0		]0,45;0,5]	5		]10;11]	12		]50;55]	0		3.096
Local	4.83375		74.949		0				140.61		5.676		12.3195		]550;600]	0					]550;600]	0		]0,5;0,55]	4		]11;12]	8		]55;60]	1		5.676
Overall	5.23017		29.928		0				102.297		7.611		7.095		]600;650]	0					]600;650]	0		]0,55;0,6]	5		]12;13]	9		]60;65]	0		7.611
Excluded	11.4915		73.143		0.0299824				172.344		2.322		3.4185		]650;700]	0					]650;700]	0		]0,6;0,65]	3		]13;14]	6		]65;70]	0		2.322
			135.579		0				129.516		3.87		13.674		]700;750]	0					]700;750]	0		]0,65;0,7]	10		]14;15]	4		]70;75]	0		3.87
Number of eye to eye distances (ETED)	390		61.146		0				124.356		1.032		15.5445		]750;800]	0					]750;800]	0		]0,7;0,75]	5		]15;16]	0		]75;80]	1		3.612
Average ETED length (kb)			151.575		0.59234				63.855		2.709		16.7055		]800;850]	0					]800;850]	0		]0,75;0,8]	2		]16;17]	2		]80;85]	0		1.032
Local	8.80822		77.916		0.0331126				52.116		21.543		5.9985		]850;900]	0					]850;900]	0		]0,8;0,85]	0		]17;18]	3		]85;90]	0		2.709
Overall	27.6681		140.61		0				107.328		2.064		8.3205		]900;950]	0					]900;950]	0		]0,85;0,9]	2		]18;19]	1		]90;95]	0		21.543
Excluded	98.0542		91.719		0.457103				89.01		22.704		10.836		]950;1000]	0					]950;1000]	0		]0,9;0,95]	0		]19;20]	0		]95;100]	0		2.064
			88.107		0.674963				142.674		7.869		11.0295		]1000;1050]	0					]1000;1050]	0		]0,95;1]	0		]20;21]	2		>100	0		22.704
Number of replication fork	989		102.297		0				28.896		2.064		11.61		]1050;1100]	0					]1050;1100]	0					]21;22]	1					7.869
Fork Density (forks/100 kb)	7.22854		56.631		0.735763				80.367		8.385		4.4505		]1100;1150]	0					]1100;1150]	0					]22;23]	2					2.064
			85.914		0.611111				62.952		1.935		8.5785		]1150;1200]	0					]1150;1200]	0					]23;24]	0					8.385
Number of stretch	524		47.343		0.0245232				38.571		2.193		13.3515		]1200;1250]	0					]1200;1250]	0					]24;25]	0					1.935
Average stretch size (kb)	4.93573		172.344		0				44.634		3.87		6.837		]1250;1300]	0					]1250;1300]	0					]25;26]	0					2.193
			73.659		0.0140105				79.98		9.159		9.8685		]1300;1350]	0					]1300;1350]	0					]26;27]	0					3.87
			67.08		0.651923				62.178		4.773		5.16		]1350;1400]	0					]1350;1400]	0					]27;28]	0					9.159
			49.923		0.501292				41.409		1.806		4.773		]1400;1450]	0					]1400;1450]	0					]28;29]	0					4.773
			46.44		0.727778				38.829		8.901		2.709		]1450;1500]	0					]1450;1500]	0					]29;30]	0					1.806
			109.65		0.528235				36.249		8.772		3.87		]1500;1550]	0					]1500;1550]	0					>30	1					8.901
			129.516		0				54.051		2.322		10.32		]1550;1600]	0					]1550;1600]	0											8.772
			124.356		0				115.197		2.451		15.48		]1600;1650]	0					]1600;1650]	0											2.322
			87.462		0.712389				141.771		5.289		7.6755		]1650;1700]	0					]1650;1700]	0											2.451
			63.855		0				131.322		1.677		5.547		]1700;1750]	0					]1700;1750]	0											5.289
			52.116		0				114.036		1.161		5.0955		]1750;1800]	0					]1750;1800]	0											1.677
			114.81		0.255056				34.056		1.935		6.321		]1800;1850]	0					]1800;1850]	0											1.161
			107.328		0				87.462		6.837		5.8695		]1850;1900]	0					]1850;1900]	0											1.935
			89.01		0				90.816		6.579		10.707		]1900;1950]	0					]1900;1950]	0											6.837
			120.744		0.00854701				118.035		5.418		8.772		]1950;2000]	0					]1950;2000]	0											6.579
			161.508		0.52476				123.969		1.806		6.966		>3000	0					>5000	0											5.418
			114.939		0.010101				87.462		4.515		8.256																				1.806
			142.674		0				140.223		4.773		3.9345																				4.515
			106.941		0.0615199				55.47		3.225		5.289																				4.773
			43.989		0.733138				101.136		2.838		4.7085																				7.74
			28.896		0				14.835		2.58		14.8995																				2.58
			103.071		0.196496				78.174		4.902		4.8375																				7.353
			80.367		0				77.529		4.128		10.6425																				3.225
			32.25		0.664				145.125		1.806		12.3195																				2.838
			62.952		0				61.146		1.935		19.092																				2.58
			38.571		0				120.099		4.773		8.385																				4.902
			44.634		0				116.229		1.548		16.9635																				4.128
			90.429		0.777461				44.118		2.709		13.158																				1.806
			79.98		0				71.337		4.128		31.0245																				1.935
			62.178		0				85.269		10.32		6.3855																				4.773
			41.409		0				83.205		4.515		9.675																				1.548
			22.446		0.62069				81.528		17.028		5.2245																				2.709
			38.829		0				31.605		5.16		7.74																				4.128
			36.249		0				114.294		3.096		7.4175																				7.869
			178.02		0.411594				51.213		17.544		2.709																				10.32
			103.329		0.669164				44.892		7.869		9.7395																				4.515
			90.429		0.0156919				82.689		5.289		11.868																				17.028
			54.051		0				42.054		22.833		5.8695																				5.16
			115.197		0				62.694		3.87		4.386																				3.096
			141.771		0				99.072		3.999		5.547																				11.481
			65.919		0.113503				92.622		5.805		5.547																				6.063
			131.322		0				78.045		2.322		6.321																				17.544
			114.036		0				74.82		1.032		6.321																				7.869
			66.564		0.160853				41.151		3.225		5.0955																				5.289
			34.056		0				43.473		10.191		3.483																				4.902
			144.48		0.470536				132.999		1.548		11.0295																				7.224
			57.018		0.563348				82.431		1.548		9.159																				22.833
			87.462		0				76.755		10.191		12.0615																				3.87
			50.568		0.660714				81.657		5.805		4.773																				3.999
			93.525		0.554483				53.922		1.806		5.16																				5.805
			107.844		0.677033				65.016		4.386		3.1605																				2.322
			90.816		0				87.333		1.032		4.7085																				6.45
			152.22		0.0127119				110.682		5.418		3.8055																				1.161
			118.035		0				55.083		2.064		8.4495																				1.032
			123.969		0				56.76		4.128		6.7725																				5.031
			124.485		0.011399				140.481		1.548		12.0615																				3.225
			78.432		0.666118				77.658		3.225		7.095																				10.191
			135.966		0.0256167						1.161		8.901																				1.548
			87.462		0						16.641		8.8365																				1.548
			140.223		0						1.548		3.225																				10.191
			55.47		0						12.642		5.289																				5.805
			101.136		0						3.87		8.8365																				1.806
			115.455		0.202235						1.677		9.675																				4.386
			14.835		0						1.419		5.8695																				1.806
			86.043		0.697151						1.161		9.159																				1.032
			78.174		0						1.032		12.3195																				5.418
			77.529		0						3.741		7.8045																				2.064
			145.125		0						1.806		3.8055																				4.128
			73.53		0.414035						6.321		4.644																				1.548
			136.74		0.358491						4.128		7.998																				3.225
			50.052		0.378866						8.643		7.095																				1.161
			154.155		0.405858						1.677		5.16																				4.644
			114.681		0.47694						6.837		4.8375																				2.967
			61.146		0						2.58		4.902																				16.641
			172.731		0.259895						1.032		4.3215																				1.548
			28.896		0.397321						5.16		3.2895																				12.642
			120.099		0						1.548		7.353																				8.643
			76.368		0.222973						7.353		6.5145																				3.87
			116.229		0						3.741		3.999																				1.677
			81.915		0.595276						5.418		11.223																				1.419
			44.118		0						5.16		9.288																				1.161
			35.604		0.275362						10.965		6.45																				1.032
			42.699		0.47432						2.58		6.192																				3.741
			62.823		0.402464						2.709		4.773																				1.806
			71.337		0						2.58		12.9																				6.321
			85.269		0						3.87		9.417																				4.128
			99.588		0.638601						8.514		8.901																				8.643
			83.205		0						2.322		7.0305																				1.677
			81.528		0						1.032		5.289																				6.837
			31.605		0						2.451		8.127																				2.58
			89.01		0.597101						4.773		13.674																				1.032
			114.294		0						1.032		5.0955																				3.354
			51.213		0						1.032		4.9665																				13.803
			44.892		0						1.29		5.547																				5.16
			82.689		0						1.161		9.03																				1.548
			42.054		0						5.031		4.9665																				7.353
			46.182		0.687151						2.064		8.9655																				3.741
			51.084		0.765152						1.548		10.578																				5.418
			62.694		0						11.352		6.2565																				5.16
			43.731		0.235988						3.354		32.9595																				10.965
			70.434		0.428571						1.032		13.932																				2.58
			99.072		0						3.096		10.191																				6.579
			92.622		0						1.032		8.9655																				2.709
			21.543		0.113772						2.838		9.9975																				2.58
			71.079		0.0199637						7.482		9.3525																				3.87
			70.95		0.0363636						6.708		9.6105																				8.514
			129.774		0.412525						4.773		5.9985																				2.322
			56.502		0.321918						1.419		5.031																				1.032
			48.375		0.674667						8.901		9.9975																				2.451
			58.308		0.526549						2.967		8.256																				4.773
			78.045		0						1.548		14.1255																				1.032
			74.82		0						3.999		11.739																				1.032
			36.12		0.5						5.031		4.1925																				3.483
			41.151		0						1.161		7.224																				1.29
			43.473		0						6.579		3.9345																				1.161
			39.861		0.375405						12.255		11.9325																				5.031
			42.054		0.447853						1.419		4.8375																				2.064
			132.999		0						5.676		6.1275																				1.548
			81.657		0.402844						6.579		12.3195																				11.352
			82.431		0						11.481		11.2875																				3.354
			76.755		0						3.483		3.87																				1.032
			81.657		0						3.612		4.5795																				3.096
			53.922		0						1.677		12.3195																				1.032
			47.472		0.0516304						5.676		7.869																				2.838
			65.016		0						10.578		4.128																				7.482
			49.665		0.0233766						11.61		5.0955																				6.708
			87.333		0						2.838		8.5785																				4.773
			108.102		0.862768						13.029		5.031																				1.419
			110.682		0						3.354		9.288																				8.901
			55.083		0						12.255		14.706																				2.967
			56.76		0						2.58		12.642																				1.548
			140.481		0						2.709		8.127																				3.999
			98.943		0.722295						2.709		4.644																				5.031
			77.658		0						14.19		4.386																				4.644
			59.727		0.403888						13.932		14.835																				1.161
			35.604		0.862319						2.838		5.676																				6.579
			176.73		0.19781						5.418		8.3205																				6.321
											6.321		11.739																				12.255
											4.773		3.8055																				1.419
											1.032		6.192																				5.676
											2.322		3.741																				6.579
											3.483		9.417																				11.481
											4.902		6.2565																				3.483
											2.451		4.3215																				3.612
											4.128		5.0955																				1.677
											14.319		3.0315																				5.676
											2.064		6.3855																				10.578
											2.322		8.901																				5.16
											3.741		6.063																				5.031
											10.836		3.741																				11.61
											3.999		13.674																				2.838
											4.257		11.352																				13.029
											1.419		11.6745																				3.354
											2.838		5.6115																				12.255
											2.967		11.352																				2.58
											2.451		6.708																				2.709
											11.223		8.901																				2.709
											13.803		7.2885																				14.19
											8.901		10.6425																				13.932
											2.967		12.1905																				2.322
											2.193		5.16																				2.838
											2.193		8.1915																				5.418
											1.419		6.321																				6.321
											1.29		17.4795																				4.773
											6.192		6.3855																				1.032
											10.707		7.8045																				2.322
											3.87		11.6745																				3.483
											2.064		5.3535																				4.902
											3.741		6.579																				2.451
											2.709		5.805																				4.128
											2.064		4.8375																				14.319
											2.322		9.7395																				2.064
											2.322		13.158																				2.322
											3.096		13.416																				3.741
											1.419		11.094																				10.836
											1.032		14.1255																				8.901
											2.451		9.7395																				3.999
											1.548		8.514																				4.257
											4.773		7.095																				1.419
											8.127		8.0625																				2.838
											1.935		7.2885																				2.967
											2.451		12.4485																				2.451
											5.547		11.61																				11.223
											6.321		6.837																				13.803
											4.902		12.4485																				8.901
											1.806		16.512																				2.967
											3.225		78.6255																				2.193
											7.353		5.0955																				2.193
											3.741		5.8695																				1.032
											3.483		9.8685																				1.419
											5.676		8.514																				1.29
											8.256		9.8685																				6.192
											6.579		17.2215																				10.707
											13.932		17.673																				5.289
											1.548		4.902																				3.87
											6.45		6.063																				2.064
											5.031		6.7725																				3.741
											5.547		6.45																				2.709
											4.386		2.9025																				2.064
											4.773		12.1905																				2.322
											3.612		8.1915																				2.322
											3.741		3.8055																				3.096
											3.354		6.45																				1.419
											2.58		4.386																				1.032
											6.708		4.0635																				2.451
											1.935		7.224																				1.548
											5.676		8.643																				4.773
											9.675		7.5465																				8.127
											14.061		13.3515																				1.935
											8.127		8.4495																				2.451
											7.869		7.9335																				5.547
											9.546		12.255																				6.321
											5.031		11.9325																				4.902
											2.193		5.8695																				1.806
											2.193		5.418																				3.225
											1.935		10.32																				7.353
											1.419		6.7725																				3.741
											1.677		5.805																				3.483
											4.902		7.2885																				5.676
											7.611		9.804																				6.837
											13.416		6.321																				8.256
											2.58		8.385																				6.579
											5.418		10.836																				13.932
											6.321		6.6435																				4.644
											1.032		6.5145																				4.128
											1.29		7.998																				1.548
											1.161		11.868																				6.45
											4.644		12.9645																				5.031
											2.967		9.6105																				5.547
											2.838		9.6105																				4.386
											4.515		9.546																				4.773
											5.934		2.967																				3.612
											9.03		4.128																				3.741
											5.289		6.5145																				3.354
											20.382		6.063																				2.58
											4.386		9.6105																				6.708
											1.548		25.026																				2.967
											4.902		26.574																				1.935
											4.128		11.223																				5.676
											4.773		4.773																				9.675
											1.677		4.257																				14.061
											2.064		5.805																				8.127
											2.451		28.251																				7.869
											2.838		55.6635																				9.546
											1.161		7.6755																				5.031
											3.999		5.7405																				2.193
											1.419		3.0315																				2.193
											2.064		4.386																				3.741
											1.935		6.708																				1.935
											3.225		5.289																				1.419
											1.677		10.32																				3.225
											2.064		6.5145																				1.677
											7.095		4.515																				4.902
											1.29		3.9345																				7.611
											11.481		4.9665																				13.416
											10.707		8.772																				2.58
											5.934		8.643																				5.418
											1.032		14.577																				6.321
											5.547		6.6435																				7.095
											2.451		6.9015																				1.032
											9.933		7.5465																				1.29
											4.386		5.0955																				1.161
											2.193		3.8055																				12.9
											2.709		5.031																				4.644
											5.16		5.547																				2.967
											3.096		7.353																				2.838
											2.322		8.643																				8.901
											7.482		4.7085																				4.515
											2.838		9.804																				5.934
											2.451		4.644																				9.03
											3.612		11.739																				5.289
											4.386		8.7075																				20.382
											2.58		6.1275																				4.386
											14.835		11.0295																				1.548
											2.064		6.5145																				1.032
											2.451		9.8685																				4.902
											4.257		27.348																				4.128
											1.419		11.9325																				4.773
											1.161		15.0285																				1.677
											2.451		9.933																				2.064
											4.644		12.0615																				2.451
											1.032		7.4175																				2.838
											9.417		5.0955																				1.161
											12.255		5.3535																				3.999
											13.029		5.8695																				1.419
											2.064		8.8365																				1.548
											1.032		10.191																				2.064
											2.58		3.4185																				1.935
											1.806		5.9985																				3.225
											1.032		5.16																				1.677
											4.644		2.709																				2.064
											5.289		10.578																				7.095
											6.192		13.3515																				1.29
											1.935		14.835																				11.481
											1.29		14.706																				10.707
											3.354		8.256																				5.934
											4.902		3.9345																				1.032
											1.806		16.9635																				5.547
											1.29		7.9335																				2.451
											1.677		9.4815																				9.933
											3.999		4.9665																				4.386
											2.193		4.3215																				2.193
											2.58		5.6115																				2.709
											1.677		17.9955																				5.16
											3.354		10.9005																				3.096
											10.578		12.384																				2.322
											3.096		7.611																				7.482
											7.998		16.77																				2.838
											5.16		4.644																				2.451
											4.515		19.35																				3.612
											7.224		5.8695																				4.386
											1.677		8.5785																				2.58
											1.806		5.2245																				14.835
											2.709		7.0305																				2.064
											3.225		6.321																				2.451
											3.741		5.3535																				4.257
											7.869		5.2245																				1.419
											3.87		6.579																				1.161
											5.934		10.2555																				2.451
											4.773		5.3535																				4.644
											1.29		5.7405																				1.032
											4.386		6.2565																				9.417
											2.838		11.997																				12.255
											3.87		8.901																				13.029
											5.031		10.965																				5.031
											1.806		10.32																				2.064
											2.58		8.4495																				1.032
											5.031		4.8375																				2.58
											4.644		3.741																				1.806
											5.547		3.225																				1.032
											45.795		5.2245																				4.644
											3.096		5.16																				5.289
											5.547		9.546																				6.192
											4.128		6.1275																				1.935
											11.352		7.869																				1.29
											8.385		5.8695																				3.354
											4.386		15.609																				4.902
											2.967		6.579																				1.806
											1.548		2.9025																				1.29
											5.289		9.2235																				1.677
											6.45		10.5135																				3.999
											16.899		9.03																				2.193
											1.419		11.61																				2.58
											3.096		10.7715																				1.677
											5.805		12.7065																				5.031
											1.677		10.707																				3.354
											1.161		6.1275																				10.578
											6.837		10.578																				3.096
											12.255		6.1275																				2.838
											12.384		7.353																				7.998
											4.644		8.643																				5.16
											1.677		9.0945																				4.515
											8.643		8.901																				7.224
											1.806		9.2235																				1.677
											2.064		8.3205																				1.806
											1.161		5.6115																				2.709
											11.868		8.1915																				3.225
											1.935		9.7395																				3.741
											3.354		12.0615																				7.869
											4.257		9.804																				3.87
											1.806		14.319																				5.934
											1.935		12.1905																				1.29
											1.419		5.16																				18.963
											2.58		21.672																				4.773
											20.898		7.4175																				1.29
											6.321																						4.386
											12.9																						2.838
											9.546																						3.87
											1.032																						5.031
											2.838																						1.806
											3.87																						1.29
											2.322																						2.58
											2.58																						5.031
											2.451																						4.644
											2.322																						5.547
											2.451																						45.795
											4.644																						3.096
											3.483																						5.547
											3.741																						4.128
											4.644																						11.352
											3.225																						8.385
											7.611																						4.386
											6.45																						2.967
											2.193																						1.548
											5.934																						5.289
											3.483																						6.45
											4.386																						1.677
											8.256																						16.899
											1.806																						1.419
											5.418																						3.096
											10.836																						5.805
											4.515																						1.677
											2.709																						1.161
											2.838																						6.837
											2.709																						12.255
											2.193																						12.384
											1.161																						4.644
											2.709																						2.967
											1.548																						1.677
											5.676																						8.643
											4.902																						1.806
											5.289																						2.064
											1.548																						1.161
											1.032																						11.868
											2.709																						1.935
											2.709																						3.354
											1.161																						4.257
											2.064																						1.806
											5.031																						1.935
											11.352																						2.451
											1.161																						1.419
											7.095																						2.58
											6.321																						20.898
											10.965																						6.321
											5.16																						12.9
											17.931																						9.546
											1.419																						1.032
											8.514																						2.838
											9.288																						4.644
											7.74																						3.87
											1.161																						2.322
											1.677																						2.58
											12.513																						2.451
											1.29																						2.322
											8.514																						2.451
											4.515																						4.644
											10.062																						3.483
											1.29																						3.741
											2.709																						4.644
											3.612																						3.225
											1.161																						7.611
											5.418																						2.838
											7.224																						6.45
											12.126																						2.193
											1.161																						5.934
											18.963																						3.483
											1.032																						4.386
											5.16																						8.256
											6.192																						1.806
											2.451																						5.418
																																	10.836
																																	4.515
																																	2.709
																																	2.838
																																	2.709
																																	2.193
																																	1.161
																																	2.709
																																	1.548
																																	5.676
																																	4.902
																																	2.838
																																	5.289
																																	1.548
																																	1.032
																																	2.709
																																	2.709
																																	1.161
																																	2.064
																																	5.031
																																	11.352
																																	2.451
																																	1.161
																																	34.701
																																	7.095
																																	6.321
																																	10.965
																																	5.16
																																	17.931
																																	1.419
																																	8.514
																																	1.161
																																	7.353
																																	9.288
																																	7.74
																																	1.161
																																	1.677
																																	12.513
																																	1.29
																																	8.514
																																	4.515
																																	10.062
																																	7.353
																																	2.709
																																	1.29
																																	2.709
																																	3.612
																																	1.161
																																	5.418
																																	7.224
																																	4.644
																																	12.126
																																	13.932
																																	1.161
																																	18.963
																																	1.032
																																	5.16
																																	6.192
																																	2.451

## Sheet: 100f1
85.914				Fiber Length	133.902
	3.096			Replicated DNA	6.45
1.548		3.9345		Number of eyes	3
	1.677			Replication extent	0.0481696
33.411		35.088
	1.677			Number of Eye to Eye Distances	2
6.579				Average eye length	2.15
				Average Eye to Eye Distance length	19.5113

## Sheet: 100f2
37.281				Fiber Length	119.067
	4.902			Replicated DNA	45.021
2.322		5.3535		Number of eyes	12
	1.161			Replication extent	0.378115
1.677		3.483
	2.451			Number of Eye to Eye Distances	11
3.225		5.289		Average eye length	3.45075
	1.677			Average Eye to Eye Distance length	6.60245
1.161		3.87
	3.741
3.741		6.45
	1.677
2.58		5.031
	3.225
3.225		6.3855
	3.096
1.806		6.192
	5.676
4.515		11.1585
	7.611
7.353		12.3195
	2.322
3.999		7.095
	3.87
1.161
	3.612

## Sheet: 10f1
157.38				Fiber Length	157.38
				Replicated DNA	0
				Number of eyes	0
				Replication extent	0
				Number of Eye to Eye Distances	0
				Average eye length	NA
				Average Eye to Eye Distance length	NA

## Sheet: 10f2
96.234				Fiber Length	96.234
				Replicated DNA	0
				Number of eyes	0
				Replication extent	0
				Number of Eye to Eye Distances	0
				Average eye length	NA
				Average Eye to Eye Distance length	NA

## Sheet: 11f1
98.169				Fiber Length	98.169
				Replicated DNA	0
				Number of eyes	0
				Replication extent	0
				Number of Eye to Eye Distances	0
				Average eye length	NA
				Average Eye to Eye Distance length	NA

## Sheet: 12f1
88.623				Fiber Length	88.623
				Replicated DNA	0
				Number of eyes	0
				Replication extent	0
				Number of Eye to Eye Distances	0
				Average eye length	NA
				Average Eye to Eye Distance length	NA

## Sheet: 13f1
93.783				Fiber Length	93.783
				Replicated DNA	0
				Number of eyes	0
				Replication extent	0
				Number of Eye to Eye Distances	0
				Average eye length	NA
				Average Eye to Eye Distance length	NA

## Sheet: 14f1
93.783				Fiber Length	159.831
	1.032			Replicated DNA	27.348
1.548		3.4185		Number of eyes	4
	2.709			Replication extent	0.171106
1.548		13.674
	21.543			Number of Eye to Eye Distances	3
3.741		15.5445		Average eye length	6.837
	2.064			Average Eye to Eye Distance length	10.879
31.863

## Sheet: 15f1
67.209				Fiber Length	67.209
				Replicated DNA	0
				Number of eyes	0
				Replication extent	0
				Number of Eye to Eye Distances	0
				Average eye length	NA
				Average Eye to Eye Distance length	NA

[truncated: 154 more sheets: 16f1, 16f2, 16f3, 16f4, 17f1, 18f1, 19f1, 1f1, 20f1, 21f1, 21f2, 22f1, 23f1, 24f1, 25f1, 26f1, 27f1, 28f1, 29f1, 29f2 …]
