# Supplementary material for: Tight Chk1 Levels Control Replication Cluster Activation in Xenopus
Source: PLoS One. 2015 Jun 5;10(6):e0129090. doi: 10.1371/journal.pone.0129090 (PMC4457610; doi:10.1371/journal.pone.0129090)
Supplement: S1 File — (ZIP) [file pone.0129090.s009.zip › S1File/Fig6Acombing60minUCN.xls]

## Sheet: Données Totales
Analysed DNA (kb)	11632.7		Fiber length (kb)		Replication extent		Fully replicated fibers (kb)		Unreplicated fibers (kb)		Eye Length (kb)		ETED length (kb)		Classes Taille Fibre			Classes Taille Fibre Entièrement répliqués			Classes Taille Fibre Non répliqués			Classes Taille Taux Réplication			Classes Taille Yeux Réplication			Classes Taille ETED			Marquages
Replicated DNA(kb)	4566.47		67.209		0.0172745		24.381		86.301		6.063		6.1275		]0;50]	68		]0;50]	3		]0;50]	27		[0]	1180		]0;1]	0		]0;5]	51		1.161
Replication Extent	0.392555		43.344		0.672619		12.255		33.024		3.612		7.5465		]50;100]	90		]50;100]	0		]50;100]	26		]0;0,05]	8		]1;2]	86		]5;10]	215		3.483
Number of analysed fibers	183		86.301		0		25.542		54.051		6.321		7.869		]100;150]	23		]100;150]	0		]100;150]	5		]0,05;0,1]	3		]2;3]	57		]10;15]	88		6.063
Number of fully replicated fibers	3		33.024		0				20.511		6.321		5.3535		]150;200]	2		]150;200]	0		]150;200]	1		]0,1;0,15]	2		]3;4]	81		]15;20]	23		3.612
Number of unreplicated Fibers	59		54.051		0				79.077		1.29		2.967		]200;250]	0		]200;250]	0		]200;250]	0		]0,15;0,2]	4		]4;5]	42		]20;25]	11		6.321
Average size of all fibers (kb)	63.5667		165.894		0.211509				39.087		2.064		7.1595		]250;300]	0		]250;300]	0		]250;300]	0		]0,2;0,25]	4		]5;6]	52		]25;30]	4		6.321
Average size of fully replicated fibers (kb)	20.726		20.511		0				45.279		2.193		7.6755		]300;350]	0		]300;350]	0		]300;350]	0		]0,25;0,3]	4		]6;7]	34		]30;35]	1		1.29
Average size of unreplicated fibers (kb)	58.9093		51.213		0.604534				166.797		3.612		8.5785		]350;400]	0		]350;400]	0		]350;400]	0		]0,3;0,35]	5		]7;8]	24		]35;40]	2		2.064
			79.077		0				135.321		8.127		7.2885		]400;450]	0		]400;450]	0		]400;450]	0		]0,35;0,4]	3		]8;9]	17		]40;45]	2		2.193
Number of replication eyes	503		39.087		0				41.151		6.45		20.511		]450;500]	0		]450;500]	0		]450;500]	0		]0,4;0,45]	5		]9;10]	21		]45;50]	0		3.612
Average Eye Length (kb)			67.596		0.828244				41.796		3.483		7.4175		]500;550]	0		]500;550]	0		]500;550]	0		]0,45;0,5]	0		]10;11]	21		]50;55]	0		8.127
Local	6.50027		106.941		0.0120627				24.381		3.483		9.3525		]550;600]	0		]550;600]	0		]550;600]	0		]0,5;0,55]	3		]11;12]	12		]55;60]	1		6.45
Overall	7.96941		45.279		0				103.2		7.74		5.805		]600;650]	0		]600;650]	0		]600;650]	0		]0,55;0,6]	8		]12;13]	8		]60;65]	0		3.483
Excluded	18.5571		166.797		0				67.338		6.837		6.9015		]650;700]	0		]650;700]	0		]650;700]	0		]0,6;0,65]	8		]13;14]	7		]65;70]	0		3.483
			115.842		0.857461				38.7		7.482		4.0635		]700;750]	0		]700;750]	0		]700;750]	0		]0,65;0,7]	11		]14;15]	6		]70;75]	0		7.74
Number of eye to eye distances (ETED)	398		100.233		0.879022				73.272		1.29		5.6115		]750;800]	0		]750;800]	0		]750;800]	0		]0,7;0,75]	17		]15;16]	6		]75;80]	0		6.837
Average ETED length (kb)			97.782		0.28496				55.728		1.935		5.547		]800;850]	0		]800;850]	0		]800;850]	0		]0,75;0,8]	13		]16;17]	3		]80;85]	0		7.482
Local	9.64469		61.404		0.663866				69.273		3.612		4.3215		]850;900]	0		]850;900]	0		]850;900]	0		]0,8;0,85]	11		]17;18]	4		]85;90]	0		1.29
Overall	20.3014		80.625		0.6416				46.827		4.515		8.127		]900;950]	0		]900;950]	0		]900;950]	0		]0,85;0,9]	6		]18;19]	1		]90;95]	0		1.935
Excluded	44.5378		77.013		0.748744				46.827		3.225		23.349		]950;1000]	0		]950;1000]	0		]950;1000]	0		]0,9;0,95]	4		]19;20]	1		]95;100]	0		3.612
			50.955		0.812658				14.448		2.064		22.704		]1000;1050]	0		]1000;1050]	0		]1000;1050]	0		]0,95;1]	5		]20;21]	8		>100	0		4.515
Number of replication fork	1146		135.321		0				77.658		5.547		23.8005		]1050;1100]	0		]1050;1100]	0		]1050;1100]	0					]21;22]	1					3.225
Fork Density (forks/100 kb)	9.85154		41.151		0				57.405		3.483		8.3205		]1100;1150]	0		]1100;1150]	0		]1100;1150]	0					]22;23]	0					2.064
			41.796		0				32.895		37.797		4.902		]1150;1200]	0		]1150;1200]	0		]1150;1200]	0					]23;24]	0					2.58
Number of stretch	643		24.381		0				74.949		4.773		20.511		]1200;1250]	0		]1200;1250]	0		]1200;1250]	0					]24;25]	0					5.547
Average stretch size (kb)	7.10182		103.2		0				21.156		1.29		19.4145		]1250;1300]	0		]1250;1300]	0		]1250;1300]	0					]25;26]	0					3.483
			62.952		0.372951				56.889		31.605		4.128		]1300;1350]	0		]1300;1350]	0		]1300;1350]	0					]26;27]	0					37.797
			67.338		0				16.899		11.094		6.708		]1350;1400]	0		]1350;1400]	0		]1350;1400]	0					]27;28]	0					4.773
			76.755		0.356303				79.464		2.967		18.7695		]1400;1450]	0		]1400;1450]	0		]1400;1450]	0					]28;29]	0					1.806
			47.859		0.927224				93.525		2.451		15.5445		]1450;1500]	0		]1450;1500]	0		]1450;1500]	0					]29;30]	0					1.29
			18.447		0.818182				39.216		33.669		21.9945		]1500;1550]	0		]1500;1550]	0		]1500;1550]	0					>30	11					5.934
			45.924		0.898876				66.048		2.064		17.6085		]1550;1600]	0		]1550;1600]	0		]1550;1600]	0											31.605
			56.502		0.563927				77.142		3.612		19.221		]1600;1650]	0		]1600;1650]	0		]1600;1650]	0											11.094
			38.7		0				28.122		5.934		27.864		]1650;1700]	0		]1650;1700]	0		]1650;1700]	0											2.967
			18.705		0.310345				30.057		10.707		5.934		]1700;1750]	0		]1700;1750]	0		]1700;1750]	0											2.451
			30.186		0.282051				85.785		20.382		6.7725		]1750;1800]	0		]1750;1800]	0		]1750;1800]	0											33.669
			63.726		0.394737				85.656		7.869		4.5795		]1800;1850]	0		]1800;1850]	0		]1800;1850]	0											2.064
			56.373		0.704805				65.79		30.96		6.192		]1850;1900]	0		]1850;1900]	0		]1850;1900]	0											3.612
			136.224		0.565341				50.439		1.935		4.902		]1900;1950]	0		]1900;1950]	0		]1900;1950]	0											5.934
			68.112		0.772727				46.311		2.58		3.87		]1950;2000]	0		]1950;2000]	0		]1950;2000]	0											2.451
			66.822		0.777992				31.218		13.932		7.482		>3000	0		>5000	0		>5000	0											10.707
			41.28		0.875				17.544		3.096		10.836																				20.382
			70.563		0.681901				37.152		4.644		10.7715																				7.869
			73.272		0				55.341		4.773		10.5135																				30.96
			35.991		0.953405				60.888		1.032		7.611																				1.935
			55.728		0				19.221		3.225		5.7405																				13.803
			69.273		0				84.882		3.999		12.255																				3.612
			75.465		0.647863				118.809		2.709		6.9015																				2.58
			46.827		0				25.026		1.677		3.741																				13.932
			115.197		0.907055				106.554		10.965		15.351																				3.096
			54.051		0.832936				38.055		3.225		7.095																				4.644
			56.889		0.848073				70.692		5.418		13.416																				9.159
			50.052		0.237113				74.433		11.223		3.741																				4.773
			46.827		0				71.595		5.418		7.095																				1.032
			14.448		0				17.157		1.29		13.416																				3.225
			33.282		0.403101				124.356		8.127		12.7065																				3.999
			67.854		0.935361				39.732		3.225		3.9345																				2.709
			101.136		0.779337				66.564		3.096		9.546																				1.677
			62.178		0.823651				48.633		2.193		13.674																				10.965
			93.654		0.749311						2.967		9.2235																				3.225
			42.054		0.800613						7.869		8.1915																				12.9
			110.94		0.745349						2.709		3.5475																				5.418
			77.658		0						20.253		3.225																				11.223
			70.176		0.303309						2.709		6.579																				5.418
			90.3		0.797143						1.935		6.3855																				1.29
			53.406		0.73913						5.031		7.095																				8.127
			17.415		0.592593						19.221		8.514																				3.225
			67.596		0.76145						15.609		6.708																				3.096
			62.307		0.695652						4.128		9.288																				1.032
			56.631		0.733485						16.254		12.771																				10.449
			61.92		0.785417						17.931		10.836																				2.193
			78.948		0.833333						1.548		28.7025																				2.967
			39.603		0.0260586						3.225		5.2245																				7.869
			101.781		0.429658						11.739		7.1595																				2.709
			57.405		0						9.159		5.547																				20.253
			64.629		0.736527						6.192		5.3535																				11.223
			32.895		0						4.257		8.385																				1.419
			74.949		0						1.548		5.289																				2.709
			21.156		0						1.806		5.6115																				1.935
			106.554		0.659806						2.193		10.3845																				5.031
			42.054		0.794479						1.548		6.708																				19.221
			119.454		0.634989						2.58		7.611																				11.094
			37.539		0.690722						6.966		11.094																				15.609
			98.814		0.912533						3.483		8.7075																				4.128
			31.347		0.666667						6.321		12.513																				3.741
			56.889		0						5.031		9.8685																				27.348
			31.476		0.713115						5.547		8.901																				6.321
			99.846		0.834625						1.548		7.5465																				16.254
			16.899		0						14.448		15.222																				21.801
			119.97		0.634409						5.934		7.9335																				7.095
			79.464		0						8.514		9.2235																				7.998
			81.27		0.704762						46.569		9.288																				10.32
			46.311		0.724234						2.451		8.256																				17.931
			93.525		0						5.934		24.252																				13.029
			39.216		0						3.741		28.638																				1.548
			26.703		0.545894						1.419		12.126																				3.225
			66.048		0						4.386		14.7705																				11.739
			49.02		0.721053						10.191		6.579																				9.159
			46.698		0.19337						3.741		6.6435																				6.192
			88.494		0.661808						2.451		8.256																				4.257
			65.274		0.598814						4.128		5.418																				1.548
			77.142		0						9.933		7.224																				4.515
			26.961		0.435407						1.419		23.2845																				1.806
			28.122		0						31.347		13.2225																				2.193
			30.057		0						5.676		10.707																				25.155
			77.142		0.620401						6.708		5.4825																				8.256
			30.573		0.510549						7.482		13.416																				1.548
			24.381		1						3.741		14.061																				2.58
			39.732		0.62013						10.965		5.8695																				6.966
			52.89		0.1						4.386		17.028																				3.483
			36.636		0.207746						6.837		13.3515																				6.321
			85.785		0						3.225		14.1255																				5.031
			85.656		0						8.772		12.3195																				5.547
			65.79		0						10.836		12.7065																				1.548
			50.439		0						1.161		12.4485																				14.448
			69.66		0.640741						11.094		10.3845																				5.934
			27.477		0.309859						4.902		8.772																				8.514
			81.27		0.811111						6.192		9.4815																				46.569
			48.633		0.785146						7.998		3.741																				1.548
			46.311		0						37.926		6.1275																				2.451
			31.218		0						16.512		7.353																				5.934
			17.544		0						7.869		9.804																				3.741
			37.152		0						14.319		15.2865																				1.419
			55.341		0						9.03		14.577																				4.386
			47.988		0.733871						1.29		9.159																				33.153
			34.056		0.962121						2.838		7.482																				1.419
			60.888		0						5.031		7.6755																				10.191
			19.221		0						5.547		9.7395																				3.741
			61.92		0.31875						1.677		6.6435																				2.451
			84.882		0						5.547		6.5145																				4.128
			124.356		0.599585						2.709		6.45																				9.933
			130.419		0.562809						3.483		5.6115																				1.419
			34.185		0.0943396						38.313		4.7085																				18.705
			118.809		0						5.16		41.409																				4.773
			41.538		0.751553						5.031		5.3535																				31.347
			112.875		0.0308571						9.03		5.418																				6.837
			50.439		0.0409207						4.128		8.7075																				5.676
			25.026		0						2.967		11.223																				6.708
			86.688		0.238095						20.253		5.16																				7.482
			12.255		1						4.773		3.87																				3.741
			129.645		0.735323						3.87		12.8355																				10.965
			106.554		0						17.802		19.995																				4.386
			21.543		0.766467						11.352		6.579																				2.322
			38.055		0						11.997		12.126																				8.643
			62.823		0.574949						10.062		9.03																				25.671
			70.692		0						11.997		5.031																				6.837
			74.433		0						8.514		12.0615																				3.225
			120.228		0.130901						12.513		11.352																				8.772
			25.155		0.682051						10.32		8.127																				10.836
			85.527		0.177979						4.773		4.5795																				1.161
			71.595		0						9.933		4.644																				11.094
			25.542		1						3.87		7.74																				4.902
			82.044		0.278302						1.032		11.868																				2.064
			35.088		0.882353						1.935		5.0955																				6.192
			132.87		0.0854369						1.806		5.418																				7.998
			61.275		0.574737						9.804		11.223																				37.926
			59.211		0.801743						7.224		8.385																				16.512
			90.687		0.0369844						14.577		6.1275																				35.862
			80.625		0.0192						8.514		5.4825																				7.869
			92.751		0.171071						12.126		5.805																				14.319
			36.378		0.77305						2.838		5.4825																				9.03
			60.501		0.121535						3.612		5.4825																				1.29
			63.726		0.751012						9.159		11.997																				12.513
			65.016		0.777778						3.87		8.772																				4.515
			51.084		0.664141						6.837		5.0955																				2.838
			27.864		0.712963						2.838		10.3845																				5.031
			59.727		0.693305						3.87		13.674																				35.862
			82.56		0.707812						2.967		7.9335																				4.644
			38.055		0.538983						3.87		7.482																				5.547
			78.561		0.192118						3.483		8.0625																				1.677
			17.157		0						6.063		7.0305																				5.547
			74.82		0.706897						2.322		10.578																				2.709
			65.661		0.744597						2.58		9.159																				3.483
			124.356		0						2.064		6.1275																				1.677
			38.313		0.86532						10.449		8.514																				4.644
			82.044		0.0345912						1.677		11.8035																				38.313
			83.076		0.290373						3.741		7.353																				5.16
			39.732		0						1.161		8.4495																				15.351
			107.07		0.444578						21.672		5.676																				7.869
			55.599		0.440835						15.222		8.8365																				5.031
			66.564		0						6.837		8.256																				9.03
			48.633		0						3.741		5.2245																				4.128
			29.154		0.300885						13.545		6.9015																				2.967
											1.677		2.3865																				20.253
											4.515		6.2565																				4.773
											4.386		13.2225																				3.87
											10.062		11.481																				20.898
											10.449		14.061																				17.802
											9.417		6.063																				11.352
											3.225		2.451																				11.997
											3.096		4.8375																				10.062
											4.128		8.127																				11.997
											7.482		11.997																				8.514
											7.353		9.417																				12.513
											4.515		10.2555																				10.32
											3.096		16.641																				4.773
											5.418		12.3195																				9.933
											9.804		9.4815																				3.87
											4.902		12.642																				1.032
											5.031		6.3855																				1.935
											1.806		8.7075																				5.289
											2.064		6.45																				12.642
											5.934		9.4815																				1.806
											1.161		10.578																				9.804
											7.482		4.386																				7.224
											9.546		4.4505																				2.193
											5.16		11.094																				2.58
											2.967		4.386																				14.577
											5.805		26.7675																				8.514
											12.642		8.8365																				12.126
											12.126		7.2885																				2.838
											1.161		5.7405																				3.612
											10.707		6.1275																				9.159
											8.256		4.3215																				3.87
											5.289		4.4505																				6.837
											6.192		6.3855																				2.838
											10.32		8.5785																				3.87
											4.902		5.9985																				11.868
											5.031		7.8045																				2.967
											9.933		15.5445																				3.87
											10.836		31.863																				3.483
											43.731		22.7685																				6.063
											2.58		8.7075																				2.322
											8.772		6.7725																				2.58
											5.031		5.676																				12.771
											3.225		5.289																				2.064
											11.61		9.159																				10.449
											2.838		4.773																				1.677
											3.741		5.418																				3.741
											6.192		8.9655																				1.161
											1.161		10.6425																				21.672
											1.548		8.643																				15.222
											3.741		15.1575																				3.225
											2.064		9.03																				6.837
											14.448		9.546																				3.741
											8.514		7.74																				13.545
											1.032		7.8045																				1.677
											1.29		13.803																				4.515
											3.999		13.0935																				9.159
											7.869		10.707																				3.225
											10.707		7.998																				4.386
											5.289		4.515																				2.709
											5.289		5.6115																				10.062
											11.868		14.706																				10.449
											4.902		7.4175																				9.417
											8.256		10.578																				3.225
											3.483		6.321																				3.096
											13.416		8.1915																				4.128
											2.58		7.6755																				7.482
											5.031		8.256																				3.612
											6.192		8.385																				7.353
											3.612		9.933																				4.515
											11.223		15.8025																				3.096
											2.967		12.9																				5.418
											3.483		7.998																				9.804
											2.58		2.838																				4.902
											4.773		4.7085																				5.031
											2.967		3.5475																				1.806
											2.709		5.9985																				1.419
											43.989		12.3195																				7.224
											6.966		35.1525																				2.064
											7.095		9.8685																				5.934
											4.128		5.8695																				1.161
											3.225		11.4165																				7.482
											5.418		7.6755																				9.546
											3.225		6.321																				5.16
											2.58		9.7395																				2.967
											2.451		10.836																				5.805
											1.677		11.352																				12.642
											7.998		7.611																				12.126
											5.289		7.2885																				1.161
											4.644		12.8355																				10.707
											1.032		12.513																				6.192
											6.837		10.3845																				5.031
											20.64		7.095																				8.256
											41.022		14.835																				5.289
											1.677		7.2885																				6.192
											10.062		6.5145																				10.32
											3.483		10.32																				4.902
											3.612		13.4805																				5.031
											3.87		9.6105																				9.933
											2.58		8.8365																				10.836
											2.064		8.0625																				1.032
											3.612		5.934																				43.731
											5.16		3.741																				2.58
											8.643		6.2565																				8.772
											1.806		5.3535																				5.031
											13.416		6.966																				3.225
											5.031		6.708																				11.61
											8.643		9.288																				2.838
											1.161		9.804																				3.741
											5.418		15.4155																				6.192
											4.386		19.35																				3.612
											6.837		17.157																				1.161
											11.739		38.5065																				1.548
											10.578		9.159																				3.741
											8.256		7.5465																				2.064
											4.386		3.2895																				14.448
											1.806		11.868																				8.514
											1.419		16.125																				1.032
											7.998		12.642																				1.29
											4.902		5.6115																				3.999
											6.45		9.675																				7.869
											5.031		6.579																				10.707
											4.773		8.8365																				5.289
											7.095		8.9655																				8.643
											1.677		7.2885																				16.254
											8.514		8.4495																				5.289
											3.741		13.158																				11.868
											5.805		9.804																				6.321
											9.288		7.4175																				4.902
											4.386		3.9345																				8.256
											2.838		4.8375																				3.483
											8.772		13.674																				13.416
											20.511		5.3535																				2.58
											3.225		7.4175																				5.031
											1.161		7.8045																				6.192
											2.451		7.4175																				3.612
											1.032		5.9985																				11.223
											1.677		5.418																				2.967
											4.386		3.612																				3.483
											3.225		3.096																				2.58
											3.096		5.9985																				1.806
											1.161		8.9655																				15.48
											20.124		3.4185																				4.773
											12.513		3.483																				2.967
											2.838		11.6745																				2.709
											3.225		22.704																				11.223
											7.482		2.7735																				43.989
											8.127		3.999																				6.966
											3.354		7.8045																				7.095
											3.999		56.6955																				4.128
											5.289		7.0305																				16.77
											3.096		3.87																				1.548
											1.677		11.9325																				3.225
											1.419		10.965																				5.418
											1.419		10.9005																				3.225
											6.321		9.0945																				2.58
											1.677		7.74																				2.451
											4.128		12.384																				2.451
											13.029		8.4495																				1.677
											9.417		10.965																				7.998
											3.354		16.383																				5.289
											6.708		10.2555																				4.644
											3.096		12.1905																				2.838
											1.032		8.127																				1.161
											2.193		18.576																				1.032
											4.128		13.8675																				6.837
											4.773		7.2885																				20.64
											12.513		7.4175																				41.022
											11.352		10.836																				1.677
											5.547		10.32																				10.965
											9.288		12.4485																				1.419
											5.031		5.6115																				10.062
											5.418		4.773																				3.483
											2.322		5.031																				3.612
											3.096		7.74																				3.87
											6.837		7.2885																				2.58
											6.321		5.289																				2.064
											1.29		9.417																				3.612
											9.546		8.514																				5.16
											1.548		6.321																				8.643
											14.706		7.224																				1.806
											1.806		10.191																				13.416
											9.288		3.4185																				5.031
											15.867		3.8055																				8.643
											20.769		17.7375																				1.161
											9.417		5.8695																				1.548
											6.192		10.32																				2.451
											7.482		11.868																				5.418
											5.547		8.772																				4.386
											1.161		4.0635																				6.837
											1.29		4.3215																				11.739
											17.544		5.3535																				10.578
											3.483		6.5145																				8.256
											2.064		41.6025																				4.386
											9.933		15.8025																				1.806
											15.351		22.059																				1.419
											3.999		5.0955																				7.998
											4.386		4.128																				4.902
											1.806		8.772																				20.64
											7.998		12.1905																				6.45
											6.321		9.03																				5.031
											6.966		7.224																				3.096
											3.999		12.126																				4.773
											7.74		9.933																				7.095
											10.836		12.771																				1.677
											5.934		10.707																				8.514
											4.773		3.999																				3.741
											1.677		15.351																				9.546
											3.354		6.2565																				5.805
											3.483		2.709																				3.225
											6.837		3.87																				9.288
											2.193		6.9015																				4.386
											5.418		8.3205																				2.838
											5.547		8.256																				8.772
											5.676		12.384																				20.511
											2.709		7.6755																				3.225
											6.192																						1.161
											3.096																						2.451
											4.386																						1.032
											10.32																						1.677
											1.548																						3.225
											1.806																						4.386
											1.29																						34.701
											3.999																						5.418
											1.29																						3.225
											1.935																						3.096
											2.967																						1.161
											3.87																						20.124
											1.032																						12.513
											1.935																						2.838
											1.161																						3.225
											9.675																						7.998
											2.322																						7.482
											1.032																						8.127
											5.289																						24.381
											5.805																						8.385
											3.096																						3.354
											1.548																						3.999
											18.189																						5.289
											1.677																						3.612
											10.707																						5.289
											6.708																						3.096
											5.805																						1.677
											6.837																						1.419
											15.867																						1.419
											3.354																						6.321
											15.867																						1.677
											2.451																						4.128
											10.32																						13.029
											5.418																						9.417
											1.419																						3.354
											1.677																						6.708
											1.29																						4.386
											2.967																						3.096
											4.128																						1.032
											10.062																						4.773
											16.77																						2.193
											6.579																						4.128
											3.87																						4.773
											1.29																						12.513
											5.805																						11.352
											12.771																						5.547
											4.515																						9.288
											17.286																						11.352
											1.677																						2.064
											3.87																						5.031
											3.096																						5.418
											2.322																						2.322
											3.612																						3.096
											5.031																						6.837
											6.708																						13.416
											1.806																						6.321
											5.547																						1.29
											9.417																						9.546
											3.741																						1.548
											4.773																						14.706
											7.095																						1.806
											1.935																						10.965
											2.064																						21.801
											2.193																						19.737
											14.835																						9.288
											2.58																						15.867
											3.483																						20.769
											13.803																						9.417
											7.095																						6.192
											7.869																						7.482
											3.87																						5.547
											1.935																						73.401
											3.612																						3.225
											3.483																						1.161
											5.676																						1.29
											13.803																						17.544
											1.29																						11.223
											20.898																						3.483
											7.353																						2.064
											1.29																						20.64
											1.548																						12.255
											4.386																						3.741
											3.225																						9.933
											2.193																						15.351
											9.933																						3.999
											4.386																						4.386
											8.514																						1.806
											4.902																						7.998
											3.87																						6.321
											12.9																						6.966
											3.096																						3.999
											1.29																						7.74
											1.29																						10.836
											3.87																						5.934
											1.548																						4.773
											5.031																						1.548
											1.806																						3.741
											1.29																						1.677
											1.548																						3.354
											3.999																						3.483
											5.16																						4.257
											1.806																						1.548
											2.064																						6.837
											4.515																						2.193
											1.29																						5.418
																																	5.547
																																	5.676
																																	2.709
																																	6.192
																																	3.096
																																	4.386
																																	8.256
																																	6.837
																																	10.32
																																	15.222
																																	25.542
																																	1.548
																																	1.806
																																	1.29
																																	3.999
																																	1.29
																																	1.935
																																	2.967
																																	3.87
																																	1.032
																																	1.935
																																	1.161
																																	5.031
																																	9.675
																																	2.322
																																	13.932
																																	1.032
																																	5.289
																																	5.031
																																	5.805
																																	3.096
																																	1.548
																																	18.189
																																	1.677
																																	4.902
																																	10.707
																																	6.708
																																	5.805
																																	6.837
																																	15.867
																																	1.548
																																	3.354
																																	1.548
																																	15.867
																																	5.805
																																	2.451
																																	10.32
																																	5.418
																																	4.128
																																	1.419
																																	1.677
																																	1.29
																																	2.967
																																	1.935
																																	4.128
																																	10.062
																																	16.77
																																	6.579
																																	3.87
																																	4.515
																																	1.29
																																	5.805
																																	12.771
																																	4.515
																																	17.286
																																	8.901
																																	2.451
																																	1.677
																																	3.87
																																	3.096
																																	2.322
																																	3.612
																																	16.899
																																	3.999
																																	5.031
																																	6.708
																																	1.806
																																	2.322
																																	2.967
																																	5.547
																																	9.417
																																	3.741
																																	4.773
																																	7.095
																																	1.935
																																	2.064
																																	2.193
																																	1.677
																																	7.095
																																	14.835
																																	2.58
																																	3.483
																																	13.803
																																	7.095
																																	7.869
																																	1.677
																																	1.935
																																	3.87
																																	1.935
																																	3.612
																																	3.483
																																	5.676
																																	13.803
																																	1.29
																																	52.89
																																	5.16
																																	43.731
																																	20.898
																																	7.353
																																	4.902
																																	1.29
																																	1.548
																																	4.386
																																	3.225
																																	2.193
																																	9.933
																																	4.386
																																	1.29
																																	8.514
																																	4.902
																																	3.87
																																	12.9
																																	3.096
																																	1.29
																																	1.29
																																	3.87
																																	1.548
																																	5.031
																																	2.193
																																	1.806
																																	1.29
																																	1.548
																																	3.999
																																	5.16
																																	1.806
																																	2.064
																																	4.644
																																	4.515
																																	1.29
																																	2.967

## Sheet: 100f1
66.048				Fiber Length	67.209
	1.161			Replicated DNA	1.161
				Number of eyes	0
				Replication extent	0.0172745
				Number of Eye to Eye Distances	0
				Average eye length	NA
				Average Eye to Eye Distance length	NA

## Sheet: 101f1
	3.483			Fiber Length	43.344
1.935				Replicated DNA	29.154
	6.063			Number of eyes	6
1.29		6.1275		Replication extent	0.672619
	3.612
2.58		7.5465		Number of Eye to Eye Distances	5
	6.321			Average eye length	4.2785
1.548		7.869		Average Eye to Eye Distance length	5.9727
	6.321
1.548		5.3535
	1.29
1.29		2.967
	2.064
3.999

## Sheet: 101f2
86.301				Fiber Length	86.301
				Replicated DNA	0
				Number of eyes	0
				Replication extent	0
				Number of Eye to Eye Distances	0
				Average eye length	NA
				Average Eye to Eye Distance length	NA

## Sheet: 102f1
33.024				Fiber Length	33.024
				Replicated DNA	0
				Number of eyes	0
				Replication extent	0
				Number of Eye to Eye Distances	0
				Average eye length	NA
				Average Eye to Eye Distance length	NA

## Sheet: 102f2
54.051				Fiber Length	54.051
				Replicated DNA	0
				Number of eyes	0
				Replication extent	0
				Number of Eye to Eye Distances	0
				Average eye length	NA
				Average Eye to Eye Distance length	NA

## Sheet: 103f1
58.437				Fiber Length	165.894
	2.193			Replicated DNA	35.088
4.257		7.1595		Number of eyes	7
	3.612			Replication extent	0.211509
1.806		7.6755
	8.127			Number of Eye to Eye Distances	6
1.29		8.5785		Average eye length	5.01257
	6.45			Average Eye to Eye Distance length	9.77175
2.322		7.2885
	3.483
17.028		20.511
	3.483
1.806		7.4175
	7.74
43.86

## Sheet: 103f2
20.511				Fiber Length	20.511
				Replicated DNA	0
				Number of eyes	0
				Replication extent	0
				Number of Eye to Eye Distances	0
				Average eye length	NA
				Average Eye to Eye Distance length	NA

## Sheet: 10f1
3.483				Fiber Length	51.213
	6.837			Replicated DNA	30.96
2.193		9.3525		Number of eyes	8
	7.482			Replication extent	0.604534
1.419		5.805
	1.29			Number of Eye to Eye Distances	7
5.289		6.9015		Average eye length	3.87
	1.935			Average Eye to Eye Distance length	5.94321
1.29		4.0635
	3.612
1.548		5.6115
	4.515
1.677		5.547
	3.225
1.677		4.3215
	2.064
1.677

## Sheet: 11f1
79.077				Fiber Length	79.077
				Replicated DNA	0
				Number of eyes	0
				Replication extent	0
				Number of Eye to Eye Distances	0
				Average eye length	NA
				Average Eye to Eye Distance length	NA

[truncated: 175 more sheets: 12f1, 13f1, 14f1, 15f1, 16f1, 17f1, 18f1, 19f1, 1f1, 1f2, 20f1, 21f1, 22f1, 23f1, 23f2, 24f1, 24f2, 25f1, 26f1, 27f1 …]
