# Supplementary material for: Tight Chk1 Levels Control Replication Cluster Activation in Xenopus
Source: PLoS One. 2015 Jun 5;10(6):e0129090. doi: 10.1371/journal.pone.0129090 (PMC4457610; doi:10.1371/journal.pone.0129090)
Supplement: S1 File — (ZIP) [file pone.0129090.s009.zip › S1File/Fig6Acombing75mincontrol.xls]

## Sheet: Données Totales
Analysed DNA (kb)	10218.6		Fiber length (kb)		Replication extent		Fully replicated fibers (kb)		Unreplicated fibers (kb)		Eye Length (kb)		ETED length (kb)		Classes Taille Fibre			Classes Taille Fibre Entièrement répliqués			Classes Taille Fibre Non répliqués			Classes Taille Taux Réplication			Classes Taille Yeux Réplication			Classes Taille ETED			Marquages
Replicated DNA(kb)	6102.34		137.901		0.735267		29.541		104.619		3.612		11.094		]0;50]	7		]0;50]	2		]0;50]	3		[0]	340		]0;1]	0		]0;5]	1		8.901
Replication Extent	0.59718		118.551		0.854189		43.344		101.781		3.354		9.933		]50;100]	59		]50;100]	1		]50;100]	9		]0;0,05]	3		]1;2]	24		]5;10]	86		3.612
Number of analysed fibers	109		142.158		0.662432		68.757		126.291		8.772		23.22		]100;150]	40		]100;150]	0		]100;150]	5		]0,05;0,1]	2		]2;3]	29		]10;15]	79		3.354
Number of fully replicated fibers	3		87.333		0.812408				112.875		20.64		19.8015		]150;200]	3		]150;200]	0		]150;200]	0		]0,1;0,15]	2		]3;4]	26		]15;20]	55		8.772
Number of unreplicated Fibers	17		113.778		0.0816327				71.982		12.513		17.415		]200;250]	0		]200;250]	0		]200;250]	0		]0,15;0,2]	1		]4;5]	27		]20;25]	22		20.64
Average size of all fibers (kb)	93.7487		147.705		0.983406				56.76		16.125		14.706		]250;300]	0		]250;300]	0		]250;300]	0		]0,2;0,25]	1		]5;6]	32		]25;30]	7		12.513
Average size of fully replicated fibers (kb)	47.214		109.65		0.788235				46.956		4.773		7.353		]300;350]	0		]300;350]	0		]300;350]	0		]0,25;0,3]	2		]6;7]	24		]30;35]	6		16.125
Average size of unreplicated fibers (kb)	82.3703		123.066		0.837526				46.698		7.353		6.579		]350;400]	0		]350;400]	0		]350;400]	0		]0,3;0,35]	0		]7;8]	25		]35;40]	0		4.773
			158.541		0.799837				91.461		2.967		9.9975		]400;450]	0		]400;450]	0		]400;450]	0		]0,35;0,4]	2		]8;9]	9		]40;45]	0		22.704
Number of replication eyes	342		106.167		0.743621				22.446		5.547		21.156		]450;500]	0		]450;500]	0		]450;500]	0		]0,4;0,45]	1		]9;10]	24		]45;50]	1		24.639
Average Eye Length (kb)			104.619		0				94.428		9.804		25.155		]500;550]	0		]500;550]	0		]500;550]	0		]0,45;0,5]	1		]10;11]	15		]50;55]	0		7.353
Local	10.6463		114.165		0.428249				87.978		10.578		13.932		]550;600]	0		]550;600]	0		]550;600]	0		]0,5;0,55]	1		]11;12]	12		]55;60]	1		2.967
Overall	14.7757		106.296		0.834951				71.724		16.77		9.804		]600;650]	0		]600;650]	0		]600;650]	0		]0,55;0,6]	3		]12;13]	9		]60;65]	1		5.547
Excluded	34.6338		110.037		0.576788				98.556		12.642		12.0615		]650;700]	0		]650;700]	0		]650;700]	0		]0,6;0,65]	2		]13;14]	12		]65;70]	0		9.804
			125.13		0.909278				95.331		9.288		20.7045		]700;750]	0		]700;750]	0		]700;750]	0		]0,65;0,7]	10		]14;15]	6		]70;75]	0		50.955
Number of eye to eye distances (ETED)	259		73.272		0.822183				66.177		4.128		10.449		]750;800]	0		]750;800]	0		]750;800]	0		]0,7;0,75]	7		]15;16]	5		]75;80]	0		3.741
Average ETED length (kb)			101.781		0				104.232		12.255		4.386		]800;850]	0		]800;850]	0		]800;850]	0		]0,75;0,8]	16		]16;17]	2		]80;85]	0		10.578
Local	13.9564		64.113		0.0462777						13.674		14.6415		]850;900]	0		]850;900]	0		]850;900]	0		]0,8;0,85]	17		]17;18]	1		]85;90]	0		16.77
Overall	24.7424		83.334		0.823529						1.032		14.835		]900;950]	0		]900;950]	0		]900;950]	0		]0,85;0,9]	5		]18;19]	6		]90;95]	0		12.642
Excluded	42.8824		111.456		0.75463						3.612		9.546		]950;1000]	0		]950;1000]	0		]950;1000]	0		]0,9;0,95]	12		]19;20]	7		]95;100]	0		9.288
			126.291		0						8.643		6.966		]1000;1050]	0		]1000;1050]	0		]1000;1050]	0		]0,95;1]	4		]20;21]	7		>100	0		4.128
Number of replication fork	826		85.14		0.80303						13.416		12.8355		]1050;1100]	0		]1050;1100]	0		]1050;1100]	0					]21;22]	2					12.255
Fork Density (forks/100 kb)	8.08329		124.743		0.271975						9.804		8.7075		]1100;1150]	0		]1100;1150]	0		]1100;1150]	0					]22;23]	3					13.674
			57.921		0.761693						7.224		19.608		]1150;1200]	0		]1150;1200]	0		]1150;1200]	0					]23;24]	3					1.032
Number of stretch	484		87.075		0.693333						3.096		24.7035		]1200;1250]	0		]1200;1250]	0		]1200;1250]	0					]24;25]	1					3.612
Average stretch size (kb)	12.6082		103.071		0.0613267						4.128		15.48		]1250;1300]	0		]1250;1300]	0		]1250;1300]	0					]25;26]	3					6.45
			90.945		0.777305						11.739		15.093		]1300;1350]	0		]1300;1350]	0		]1300;1350]	0					]26;27]	1					6.708
			112.875		0						1.29		11.61		]1350;1400]	0		]1350;1400]	0		]1350;1400]	0					]27;28]	4					8.643
			64.371		0.831663						2.838		17.7375		]1400;1450]	0		]1400;1450]	0		]1400;1450]	0					]28;29]	2					13.416
			29.541		1						21.414		20.7045		]1450;1500]	0		]1450;1500]	0		]1450;1500]	0					]29;30]	2					9.804
			101.91		0.91519						23.349		9.546		]1500;1550]	0		]1500;1550]	0		]1500;1550]	0					>30	19					32.379
			66.693		0.920696						15.996		12.0615		]1550;1600]	0		]1550;1600]	0		]1550;1600]	0											9.288
			71.982		0						2.58		5.676		]1600;1650]	0		]1600;1650]	0		]1600;1650]	0											16.512
			124.356		0.691909						11.868		13.8675		]1650;1700]	0		]1650;1700]	0		]1650;1700]	0											128.742
			101.652		0.286802						6.708		20.7045		]1700;1750]	0		]1700;1750]	0		]1700;1750]	0											45.924
			42.57		0.939394						23.091		13.158		]1750;1800]	0		]1750;1800]	0		]1750;1800]	0											7.224
			56.76		0						9.546		17.3505		]1800;1850]	0		]1800;1850]	0		]1800;1850]	0											3.096
			87.591		0.824742						4.386		19.4145		]1850;1900]	0		]1850;1900]	0		]1850;1900]	0											4.128
			97.266		0.887268						9.03		9.159		]1900;1950]	0		]1900;1950]	0		]1900;1950]	0											11.739
			82.431		0.118936						2.967		6.1275		]1950;2000]	0		]1950;2000]	0		]1950;2000]	0											1.29
			94.428		0.734973						2.709		8.643		>3000	0		>5000	0		>5000	0											13.029
			93.912		0.678571						18.576		15.48																				43.473
			61.662		0.751046						17.415		16.77																				2.838
			103.587		0.646326						3.225		12.0615																				21.414
			59.211		0.799564						8.127		55.2765																				23.349
			81.399		0.711569						22.188		14.19																				11.997
			46.956		0						3.999		23.2845																				24.381
			92.106		0.232493						9.675		29.4765																				15.996
			92.235		0.806993						6.579		17.673																				2.58
			111.456		0.753472						1.032		8.901																				11.868
			110.037		0.947245						5.16		11.094																				6.708
			46.698		0						20.382		8.7075																				23.091
			130.548		0.832016						12.9		8.5785																				9.546
			92.364		0.906425						13.416		11.5455																				32.637
			91.461		0						5.547		9.2235																				14.19
			22.446		0						95.073		10.32																				4.386
			109.005		0.790533						5.418		21.7365																				9.03
			72.369		0.529412						10.32		17.9955																				2.967
			102.684		0.584171						12.9		7.224																				2.709
			74.691		0.708117						29.541		60.0495																				18.576
			43.344		1						11.997		10.7715																				17.415
			66.306		0.677043						31.218		16.5765																				3.225
			98.427		0.916121						20.898		15.093																				6.45
			93.912		0.664835						9.288		6.063																				8.127
			80.754		0.731629						4.128		13.674																				22.188
			132.483		0.573515						9.03		12.513																				3.999
			85.785		0.774436						3.483		6.063																				9.675
			62.952		0.827869						7.74		6.321																				4.902
			103.329		0.39201						9.159		8.1915																				53.277
			101.394		0.886768						4.386		8.256																				6.579
			94.428		0						11.61		8.643																				1.032
			67.854		0.826996						5.676		15.8025																				5.16
			89.655		0.480576						30.315		14.577																				20.382
			93.783		0.03989						1.29		13.803																				2.322
			86.172		0.664671						5.934		13.674																				31.605
			80.238		0.876206						20.124		20.4465																				12.9
			87.978		0						13.803		16.0605																				13.416
			65.145		0.841584						11.094		10.3845																				5.547
			148.995		0.765368						5.031		10.3845																				7.74
			93.009		0.905687						19.608		16.125																				95.073
			105.522		0.903423						21.414		18.834																				5.418
			132.354		0.848928						3.612		15.0285																				5.547
			59.082		0.914847						3.612		12.9645																				3.096
			72.885		0.184071						19.092		14.7705																				10.32
			156.348		0.64769						1.032		17.028																				12.9
			77.271		0.772955						6.45		13.0935																				29.541
			55.728		0.138889						1.806		17.4795																				4.386
			71.724		0						3.096		11.739																				2.967
			99.072		0.661458						5.031		8.5785																				14.061
			98.556		0						6.579		20.1885																				11.997
			101.652		0.935279						6.321		16.1895																				31.218
			81.399		0.81458						18.834		12.0615																				11.352
			41.667		0.684211						3.354		13.932																				4.386
			94.944		0.736413						5.289		21.285																				20.898
			179.697		0.352477						14.835		18.447																				9.288
			95.331		0						7.611		5.805																				4.128
			66.177		0						5.031		10.191																				9.03
			95.073		0.751696						28.122		10.6425																				3.483
			95.847		0.878869						29.283		9.933																				7.74
			104.232		0						11.739		9.159																				9.159
			68.757		1						12.9		9.9975																				4.386
			124.356		0.0093361						13.287		8.901																				11.61
			86.172		0.782934						3.096		8.3205																				20.511
			69.015		0.807477						12.771		7.353																				5.676
			138.288		0.770522						14.448		18.318																				30.315
			134.031		0.768046						13.416		19.4145																				1.29
			78.819		0.677578						19.092		7.482																				5.934
			96.492		0.815508						5.805		7.998																				4.644
			118.68		0.943478						15.738		10.32																				20.124
											14.319		14.2545																				13.803
											9.03		47.988																				5.934
											3.741		13.8675																				11.094
											15.738		32.3145																				5.031
											6.45		24.0585																				19.608
											13.803		13.9965																				2.451
											11.868		9.417																				3.354
											4.128		8.514																				21.414
											2.967		10.578																				3.612
											5.16		17.4795																				3.612
											18.963		13.3515																				19.092
											5.16		13.545																				1.032
											11.481		8.9655																				6.45
											9.675		10.449																				1.806
											22.059		11.739																				6.321
											6.579		7.095																				13.674
											23.736		7.9335																				3.096
											5.418		12.771																				5.031
											1.29		10.707																				6.579
											8.256		13.9965																				6.321
											3.741		20.124																				18.834
											7.095		10.965																				3.354
											6.837		10.9005																				13.803
											3.612		8.4495																				8.772
											7.74		5.8695																				5.289
											5.934		6.7725																				14.835
											5.805		8.3205																				7.611
											3.741		10.6425																				17.028
											2.451		10.965																				29.541
											26.187		8.127																				60.114
											4.644		18.6405																				5.031
											5.16		15.48																				28.122
											4.644		10.578																				7.095
											10.062		9.804																				29.283
											4.386		16.5765																				25.026
											7.095		22.059																				11.739
											9.933		9.9975																				12.9
											9.675		18.8985																				61.404
											12.9		12.0615																				13.287
											37.023		15.996																				3.096
											5.676		9.2235																				12.771
											19.221		7.353																				39.99
											2.064		5.805																				3.741
											6.45		9.675																				14.448
											6.192		7.998																				13.416
											4.644		16.254																				19.092
											25.929		22.188																				5.805
											5.676		17.544																				15.738
											6.192		5.418																				47.472
											13.545		5.031																				14.319
											4.515		5.676																				9.03
											9.288		17.3505																				15.48
											6.192		15.222																				6.063
											1.032		7.5465																				3.741
											14.448		7.869																				7.611
											4.902		18.447																				15.738
											3.096		19.479																				6.45
											5.547		11.61																				13.803
											8.385		5.547																				11.868
											7.353		18.3825																				4.128
											6.966		11.4165																				9.804
											15.867		20.253																				10.32
											11.223		13.4805																				2.967
											7.611		7.224																				5.16
											10.191		20.64																				18.963
											6.708		10.062																				5.16
											2.967		16.125																				11.481
											2.322		5.9985																				9.675
											3.225		6.966																				15.222
											4.644		8.8365																				22.059
											10.707		12.3195																				6.579
											4.773		9.417																				2.451
											2.193		5.7405																				2.58
											24.252		18.576																				23.736
											3.999		17.8665																				5.418
											5.031		10.2555																				1.29
											4.515		11.0295																				8.256
											10.449		30.573																				3.741
											2.709		22.6395																				7.095
											22.188		15.2865																				6.837
											8.643		27.219																				3.612
											30.315		26.832																				4.386
											4.773		12.4485																				24.123
											8.256		11.1585																				7.74
											9.417		23.736																				5.934
											8.772		19.995																				5.805
											10.32		30.831																				3.741
											2.967		13.8675																				4.773
											6.708		16.7055																				2.451
											1.032		30.444																				26.187
											6.45		30.6375																				4.644
											6.708		9.288																				5.16
											1.29		12.513																				4.644
											15.48		9.9975																				10.062
											10.578		8.643																				4.386
											25.026		6.321																				7.095
											4.902		12.3195																				9.933
											1.548		6.5145																				2.193
											2.064		13.6095																				9.675
											2.58		14.6415																				12.9
											20.64		9.6105																				37.023
											7.611		8.643																				5.676
											6.321		15.2865																				6.966
											4.644		10.1265																				1.419
											2.709		22.2525																				19.221
											7.095		18.5115																				2.064
											1.032		12.8355																				6.45
											11.61		13.8675																				6.192
											7.74		13.158																				4.644
											3.354		8.385																				25.929
											2.064		6.966																				18.06
											4.773		21.8655																				69.918
											4.128		8.4495																				5.676
											31.734		9.4815																				28.638
											2.064		11.61																				6.321
											19.995		15.093																				6.192
											7.74		8.9655																				13.545
											2.064		10.191																				4.515
											33.798		10.2555																				9.288
											1.161		10.7715																				6.192
											14.577		18.1245																				62.565
											1.935		7.8045																				1.032
											2.58		27.0255																				82.689
											1.032		25.3485																				38.571
											10.707		15.093																				14.448
											9.546		16.512																				4.902
											3.741		9.7395																				3.096
											9.675		9.3525																				5.547
											4.515		16.9635																				8.385
											2.58		24.51																				7.353
											27.864		26.316																				3.87
											2.967		30.315																				4.257
											7.998		15.351																				6.966
											13.287		8.772																				15.867
											4.128		7.74																				11.223
											51.6		12.3195																				7.611
											34.056		16.899																				10.191
											27.993		15.6735																				6.708
											9.03		19.221																				2.967
											7.353		11.481																				2.322
											39.345		7.611																				3.225
											9.417		5.031																				4.644
											7.998		6.3855																				10.707
											5.031		11.1585																				4.773
											1.548		11.9325																				2.193
											39.216		8.514																				4.644
											7.74		8.4495																				2.709
											27.348		9.4815																				24.252
											28.38		10.062																				3.999
											10.449		10.5135																				5.031
											9.546																						16.899
											18.447																						43.344
											37.281																						5.031
											19.866																						4.515
											30.573																						10.449
											7.353																						2.709
											6.063																						22.188
											13.932																						39.603
											2.58																						8.643
											11.481																						30.315
											1.419																						11.61
											5.805																						4.773
											5.934																						8.256
											1.161																						9.417
											18.834																						8.772
											1.419																						10.32
											5.418																						2.967
											6.708																						17.931
											11.223																						30.444
											12.384																						6.708
											1.419																						1.032
											7.74																						6.45
											10.707																						6.708
											20.898																						1.29
											1.677																						6.45
											19.35																						13.803
											3.999																						15.48
											3.483																						10.578
											41.538																						25.026
											9.804																						4.902
											2.322																						1.548
											6.708																						2.064
											27.477																						2.58
											2.064																						16.641
											6.063																						20.64
											6.966																						7.611
											6.837																						6.321
											7.611																						4.644
											7.611																						10.578
											5.676																						37.539
											9.804																						2.709
											51.858																						7.095
											8.772																						4.773
											5.547																						1.806
											10.836																						1.032
											5.805																						11.61
											4.386																						7.74
											9.933																						3.354
											35.346																						2.064
											10.965																						4.773
											2.967																						4.128
											20.511																						3.999
											7.869																						34.185
											5.676																						31.734
											5.031																						2.064
											10.449																						19.995
											13.932																						1.935
											32.766																						5.031
											2.322																						7.74
											42.57																						2.064
											13.932																						33.798
											2.838																						7.482
											5.676																						1.548
											7.869																						1.161
											1.935																						14.577
											18.318																						1.935
											1.548																						2.58
											25.155																						1.032
											7.353																						10.707
											4.257																						9.546
											4.257																						3.741
											3.999																						9.675
											1.935																						4.515
											3.87																						2.58
											14.319																						27.864
											2.838																						2.967
											7.74																						7.998
											9.159																						1.677
											3.612																						13.287
											10.191																						4.128
											5.805																						51.6
											4.644																						1.29
											54.696																						17.931
																																	34.056
																																	2.838
																																	2.322
																																	27.993
																																	9.03
																																	7.353
																																	39.345
																																	9.417
																																	7.998
																																	5.031
																																	5.547
																																	15.867
																																	1.548
																																	39.216
																																	27.606
																																	18.447
																																	7.74
																																	27.348
																																	28.38
																																	13.416
																																	3.096
																																	10.449
																																	9.546
																																	18.447
																																	37.281
																																	19.866
																																	13.674
																																	8.256
																																	30.573
																																	15.222
																																	7.353
																																	6.063
																																	15.351
																																	13.932
																																	2.58
																																	11.481
																																	1.419
																																	5.805
																																	5.934
																																	1.161
																																	18.834
																																	1.419
																																	5.418
																																	6.708
																																	11.223
																																	13.416
																																	12.384
																																	1.419
																																	32.508
																																	7.74
																																	3.612
																																	10.707
																																	20.898
																																	1.677
																																	19.35
																																	3.999
																																	3.483
																																	1.806
																																	39.216
																																	41.538
																																	14.319
																																	13.416
																																	9.804
																																	2.322
																																	6.708
																																	27.477
																																	6.579
																																	3.225
																																	2.064
																																	6.063
																																	6.966
																																	10.191
																																	15.351
																																	6.837
																																	7.611
																																	7.611
																																	5.676
																																	9.804
																																	17.028
																																	51.858
																																	11.481
																																	5.289
																																	8.772
																																	5.547
																																	10.836
																																	5.805
																																	4.386
																																	30.831
																																	21.027
																																	9.933
																																	35.346
																																	10.965
																																	6.966
																																	68.757
																																	1.161
																																	9.417
																																	2.967
																																	20.511
																																	7.869
																																	5.676
																																	5.031
																																	15.996
																																	11.868
																																	10.449
																																	13.932
																																	19.479
																																	5.418
																																	32.766
																																	2.322
																																	42.57
																																	13.932
																																	2.838
																																	5.676
																																	1.032
																																	18.06
																																	7.869
																																	1.935
																																	18.318
																																	1.548
																																	25.155
																																	7.353
																																	4.257
																																	18.447
																																	8.901
																																	4.257
																																	3.999
																																	1.935
																																	3.87
																																	14.319
																																	2.838
																																	7.74
																																	5.547
																																	25.155
																																	9.159
																																	3.612
																																	10.191
																																	5.805
																																	4.644
																																	20.124
																																	30.186
																																	54.696
																																	27.09

## Sheet: 100f1
	8.901			Fiber Length	137.901
3.741				Replicated DNA	101.394
	3.612			Number of eyes	7
7.611		11.094		Replication extent	0.735267
	3.354
3.87		9.933		Number of Eye to Eye Distances	6
	8.772			Average eye length	9.96986
8.514		23.22		Average Eye to Eye Distance length	16.0283
	20.64
3.225		19.8015
	12.513
3.096		17.415
	16.125
4.257		14.706
	4.773
2.193
	22.704

## Sheet: 101f1
	24.639			Fiber Length	118.551
5.289				Replicated DNA	101.265
	7.353			Number of eyes	4
2.193		7.353		Replication extent	0.854189
	2.967
2.322		6.579		Number of Eye to Eye Distances	3
	5.547			Average eye length	6.41775
2.322		9.9975		Average Eye to Eye Distance length	7.9765
	9.804
5.16
	50.955

## Sheet: 102f1
	3.741			Fiber Length	142.158
3.483				Replicated DNA	94.17
	10.578			Number of eyes	9
7.482		21.156		Replication extent	0.662432
	16.77
10.449		25.155		Number of Eye to Eye Distances	8
	12.642			Average eye length	9.331
2.967		13.932		Average Eye to Eye Distance length	14.706
	9.288
3.096		9.804
	4.128
3.87		12.0615
	12.255
7.74		20.7045
	13.674
3.096		10.449
	1.032
2.064		4.386
	3.612
3.741
	6.45

## Sheet: 103f1
	6.708			Fiber Length	87.333
4.773				Replicated DNA	70.95
	8.643			Number of eyes	3
3.612		14.6415		Replication extent	0.812408
	13.416
3.225		14.835		Number of Eye to Eye Distances	2
	9.804			Average eye length	10.621
4.773				Average Eye to Eye Distance length	14.7383
	32.379

## Sheet: 104f1
	9.288			Fiber Length	113.778
104.49				Replicated DNA	9.288
				Number of eyes	0
				Replication extent	0.0816327
				Number of Eye to Eye Distances	0
				Average eye length	NA
				Average Eye to Eye Distance length	NA

## Sheet: 105f1
	16.512			Fiber Length	147.705
2.451				Replicated DNA	145.254
	128.742			Number of eyes	0
				Replication extent	0.983406
				Number of Eye to Eye Distances	0
				Average eye length	NA
				Average Eye to Eye Distance length	NA

## Sheet: 106f1
	45.924			Fiber Length	109.65
2.193				Replicated DNA	86.43
	7.224			Number of eyes	5
4.386		9.546		Replication extent	0.788235
	3.096
3.354		6.966		Number of Eye to Eye Distances	4
	4.128			Average eye length	5.4954
4.902		12.8355		Average Eye to Eye Distance length	9.51375
	11.739
2.193		8.7075
	1.29
6.192
	13.029

## Sheet: 107f1
	43.473			Fiber Length	123.066
5.676				Replicated DNA	103.071
	2.838			Number of eyes	3
7.482		19.608		Replication extent	0.837526
	21.414
2.322		24.7035		Number of Eye to Eye Distances	2
	23.349			Average eye length	15.867
4.515				Average Eye to Eye Distance length	22.1558
	11.997

## Sheet: 108f1
	24.381			Fiber Length	158.541
2.064				Replicated DNA	126.807
	15.996			Number of eyes	6
6.192		15.48		Replication extent	0.799837
	2.58
7.869		15.093		Number of Eye to Eye Distances	5
	11.868			Average eye length	11.6315
2.322		11.61		Average Eye to Eye Distance length	16.125
	6.708
2.838		17.7375
	23.091
4.386		20.7045
	9.546
6.063
	32.637

[truncated: 101 more sheets: 109f1, 10f1, 110f1, 111f1, 112f1, 115f1, 11f1, 12f1, 13f1, 14f1, 15f1, 16f1, 17f1, 18f1, 1f1, 1f2, 20f1, 21f1, 23f1, 24f1 …]
