# Supplementary material for: Tight Chk1 Levels Control Replication Cluster Activation in Xenopus
Source: PLoS One. 2015 Jun 5;10(6):e0129090. doi: 10.1371/journal.pone.0129090 (PMC4457610; doi:10.1371/journal.pone.0129090)
Supplement: S1 File — (ZIP) [file pone.0129090.s009.zip › S1File/Fig6Acombing75minUCN.xls]

## Sheet: Données Totales
Analysed DNA (kb)	8933.89		Fiber length (kb)		Replication extent		Fully replicated fibers (kb)		Unreplicated fibers (kb)		Eye Length (kb)		ETED length (kb)		Classes Taille Fibre			Classes Taille Fibre Entièrement répliqués			Classes Taille Fibre Non répliqués			Classes Taille Taux Réplication			Classes Taille Yeux Réplication			Classes Taille ETED			Marquages
Replicated DNA(kb)	7388.09		95.073		0.762551		48.375		65.661		2.838		10.3845		]0;50]	8		]0;50]	5		]0;50]	0		[0]	80		]0;1]	0		]0;5]	0		12.255
Replication Extent	0.826973		65.919		0.870841		46.053		100.878		11.739		13.9965		]50;100]	65		]50;100]	4		]50;100]	3		]0;0,05]	0		]1;2]	0		]5;10]	45		2.838
Number of analysed fibers	103		113.649		0.900114		70.047		86.043		11.352		26.316		]100;150]	26		]100;150]	0		]100;150]	1		]0,05;0,1]	0		]2;3]	17		]10;15]	41		11.739
Number of fully replicated fibers	9		98.169		0.969777		79.593		51.084		34.314		43.989		]150;200]	4		]150;200]	0		]150;200]	0		]0,1;0,15]	0		]3;4]	24		]15;20]	30		11.352
Number of unreplicated Fibers	4		65.145		0.932673		91.461				20.382		33.4755		]200;250]	0		]200;250]	0		]200;250]	0		]0,15;0,2]	0		]4;5]	21		]20;25]	16		34.314
Average size of all fibers (kb)	86.7368		82.431		0.841941		39.087				32.121		35.604		]250;300]	0		]250;300]	0		]250;300]	0		]0,2;0,25]	1		]5;6]	12		]25;30]	11		4.515
Average size of fully replicated fibers (kb)	61.1603		48.375		1		86.559				50.955		11.5455		]300;350]	0		]300;350]	0		]300;350]	0		]0,25;0,3]	0		]6;7]	23		]30;35]	9		20.382
Average size of unreplicated fibers (kb)	75.9165		105.909		0.822168		42.57				11.094		7.869		]350;400]	0		]350;400]	0		]350;400]	0		]0,3;0,35]	0		]7;8]	12		]35;40]	3		32.508
			105.135		0.82454		46.698				9.546		23.349		]400;450]	0		]400;450]	0		]400;450]	0		]0,35;0,4]	0		]8;9]	8		]40;45]	3		32.121
Number of replication eyes	234		75.078		0.864261						39.603		9.546		]450;500]	0		]450;500]	0		]450;500]	0		]0,4;0,45]	1		]9;10]	12		]45;50]	1		50.955
Average Eye Length (kb)			95.976		0.740591						15.867		22.188		]500;550]	0		]500;550]	0		]500;550]	0		]0,45;0,5]	0		]10;11]	9		]50;55]	0		11.094
Local	13.7837		59.211		0.830065						15.093		18.7695		]550;600]	0		]550;600]	0		]550;600]	0		]0,5;0,55]	0		]11;12]	13		]55;60]	0		8.127
Overall	23.2696		70.176		0.716912						3.87		15.351		]600;650]	0		]600;650]	0		]600;650]	0		]0,55;0,6]	0		]12;13]	4		]60;65]	0		91.074
Excluded	49.8802		46.053		1						6.192		5.031		]650;700]	0		]650;700]	0		]650;700]	0		]0,6;0,65]	1		]13;14]	4		]65;70]	0		4.128
			60.372		0.705128						26.316		5.4825		]700;750]	0		]700;750]	0		]700;750]	0		]0,65;0,7]	4		]14;15]	4		]70;75]	0		46.827
Number of eye to eye distances (ETED)	159		70.047		1						2.193		10.5135		]750;800]	0		]750;800]	0		]750;800]	0		]0,7;0,75]	9		]15;16]	6		]75;80]	0		9.546
Average ETED length (kb)			106.812		0.939614						11.739		12.9645		]800;850]	0		]800;850]	0		]800;850]	0		]0,75;0,8]	7		]16;17]	2		]80;85]	0		4.386
Local	16.413		79.593		1						23.091		10.707		]850;900]	0		]850;900]	0		]850;900]	0		]0,8;0,85]	16		]17;18]	3		]85;90]	0		11.352
Overall	28.1383		87.075		0.899259						9.546		8.9655		]900;950]	0		]900;950]	0		]900;950]	0		]0,85;0,9]	25		]18;19]	3		]90;95]	0		39.603
Excluded	39.9005		76.11		0.872881						14.19		8.8365		]950;1000]	0		]950;1000]	0		]950;1000]	0		]0,9;0,95]	15		]19;20]	3		]95;100]	0		15.867
			81.915		0.892913						2.967		9.6105		]1000;1050]	0		]1000;1050]	0		]1000;1050]	0		]0,95;1]	20		]20;21]	1		>100	0		2.58
Number of replication fork	635		95.073		0.90502						2.193		8.3205		]1050;1100]	0		]1050;1100]	0		]1050;1100]	0					]21;22]	4					48.375
Fork Density (forks/100 kb)	7.10776		72.111		0.957066						4.644		10.3845		]1100;1150]	0		]1100;1150]	0		]1100;1150]	0					]22;23]	2					4.128
			58.308		0.929204						6.579		12.126		]1150;1200]	0		]1150;1200]	0		]1150;1200]	0					]23;24]	6					15.093
Number of stretch	401		171.57		0.934586						6.45		9.0945		]1200;1250]	0		]1200;1250]	0		]1200;1250]	0					]24;25]	2					3.87
Average stretch size (kb)	18.4242		91.461		1						6.837		16.254		]1250;1300]	0		]1250;1300]	0		]1250;1300]	0					]25;26]	3					6.192
			100.491		0.979461						7.869		7.998		]1300;1350]	0		]1300;1350]	0		]1300;1350]	0					]26;27]	1					26.316
			68.628		0.964286						3.87		9.804		]1350;1400]	0		]1350;1400]	0		]1350;1400]	0					]27;28]	2					31.476
			65.661		0						9.675		31.992		]1400;1450]	0		]1400;1450]	0		]1400;1450]	0					]28;29]	2					15.738
			91.59		0.214085						3.612		18.834		]1450;1500]	0		]1450;1500]	0		]1450;1500]	0					]29;30]	1					2.193
			57.147		0.857788						2.322		12.9645		]1500;1550]	0		]1500;1550]	0		]1500;1550]	0					>30	30					11.739
			57.534		0.941704						8.127		26.8965		]1550;1600]	0		]1550;1600]	0		]1550;1600]	0											23.091
			54.438		0.902844						2.064		23.22		]1600;1650]	0		]1600;1650]	0		]1600;1650]	0											9.546
			151.446		0.83816						14.061		11.6745		]1650;1700]	0		]1650;1700]	0		]1650;1700]	0											14.19
			53.922		0.899522						2.451		11.997		]1700;1750]	0		]1700;1750]	0		]1700;1750]	0											10.191
			57.792		0.953125						5.934		16.3185		]1750;1800]	0		]1750;1800]	0		]1750;1800]	0											12.255
			82.56		0.929688						6.321		44.892		]1800;1850]	0		]1800;1850]	0		]1800;1850]	0											2.967
			74.691		0.884283						14.061		36.3135		]1850;1900]	0		]1850;1900]	0		]1850;1900]	0											2.193
			55.212		0.806075						23.994		18.576		]1900;1950]	0		]1900;1950]	0		]1900;1950]	0											4.644
			142.932		0.781588						3.483		17.931		]1950;2000]	0		]1950;2000]	0		]1950;2000]	0											42.828
			54.825		0.962353						3.741		13.416		>3000	0		>5000	0		>5000	0											3.354
			51.084		0.714646						7.611		16.383																				6.579
			100.878		0						7.095		12.642																				6.45
			94.686		0.843324						31.992		6.3855																				6.837
			177.762		0.835994						25.542		9.6105																				7.869
			64.113		0.734406						23.607		11.739																				39.99
			39.087		1						9.675		15.996																				21.414
			126.033		0.893552						11.868		12.8355																				3.87
			75.336		0.875						7.611		11.4165																				9.675
			27.864		0.685185						40.764		17.286																				3.612
			101.781		0.784537						35.475		18.576																				10.578
			75.981		0.908319						3.741		10.2555																				13.674
			129.129		0.765235						11.352		8.901																				2.322
			80.883		0.838915						7.611		8.514																				8.127
			85.656		0.941265						5.289		15.738																				2.064
			44.763		0.700288						21.672		14.19																				14.061
			72.111		0.878354						63.726		34.6365																				2.451
			106.167		0.834751						4.773		13.4805																				7.611
			92.364		0.937151						4.257		18.06																				46.053
			72.756		0.890071						40.764		41.538																				16.254
			86.559		0.964232						21.156		46.44																				5.934
			104.103		0.876084						10.062		7.4175																				6.321
			82.818		0.97352						8.127		22.188																				14.061
			86.43		0.865672						24.123		17.4795																				70.047
			86.559		1						7.095		17.2215																				18.318
			39.345		0.606557						15.351		22.059																				23.994
			97.653		0.68428						11.997		24.3165																				58.05
			42.57		1						5.547		15.5445																				79.593
			73.014		0.74735						2.58		8.385																				49.02
			65.016		0.444444						5.547		7.6755																				3.483
			83.979		0.895545						9.159		22.8975																				25.8
			106.167		0.838396						7.998		9.8685																				7.353
			85.914		0.878378						18.06		7.9335																				3.741
			129		0.685						3.225		20.4465																				7.611
			125.904		0.92418						8.901		11.094																				7.095
			71.595		0.699099						6.708		10.449																				40.635
			109.779		0.893067						13.674		7.611																				12.255
			85.398		0.705438						22.059		18.705																				31.992
			134.547		0.874401						10.965		8.3205																				25.542
			108.876		0.796209						5.418		21.801																				3.354
			108.36		0.797619						3.87		18.705																				26.703
			77.658		0.799003						9.03		33.9915																				23.607
			95.718		0.845013						17.286		6.1275																				9.675
			46.698		1						5.16		6.45																				26.058
			83.334		0.828173						55.341		5.8695																				64.758
			114.939		0.852974						3.096		25.284																				4.257
			177.375		0.852364						19.479		16.125																				41.28
			111.972		0.945853						11.739		12.0615																				12.9
			86.043		0						3.483		6.7725																				2.709
			102.039		0.979772						71.595		11.5455																				11.868
			57.921		0.893096						13.029		10.7715																				7.611
			67.209		0.865643						37.281		6.9015																				40.764
			83.076		0.895963						3.225		13.9965																				97.395
			92.88		0.977778						2.838		13.4805																				91.461
			79.593		0.837925						24.252		9.2235																				71.853
			51.084		0						15.738		13.803																				26.574
			148.479		0.822763						9.675		10.32																				66.177
			78.819		0.968903						14.448		5.7405																				7.095
			102.684		0.86809						35.475		10.449																				12.513
			122.163		0.845829						4.257		24.5745																				35.475
			72.756		0.714539						28.509		11.0295																				3.741
			96.621		0.873164						12.384		9.546																				9.804
			107.199		0.906137						4.773		26.1225																				41.925
											5.805		32.25																				12.255
											3.612		14.5125																				49.149
											35.475		15.867																				5.805
											35.088		12.8355																				11.352
											55.083		7.1595																				7.611
											5.418		8.772																				5.289
											7.611		15.996																				21.672
											3.612		25.9935																				63.726
											30.315		7.869																				4.773
											5.676		9.9975																				6.708
											11.352		16.8345																				32.895
											6.45		15.6735																				4.257
											3.87		6.6435																				11.352
											12.771		15.1575																				55.083
											4.773		13.803																				15.609
											4.773		15.9315																				40.764
											25.8		11.6745																				20.382
											6.192		13.545																				31.863
											4.773		15.609																				21.156
											32.895		16.125																				13.029
											4.128		14.964																				30.702
											28.896		34.314																				10.062
											32.121		22.1235																				3.741
											3.999		34.314																				12.642
											3.87		22.1235																				8.127
											2.838		13.9965																				24.123
											3.225		26.6385																				7.095
											7.998		22.833																				15.351
											16.254		26.058																				11.997
											11.868		20.7045																				5.547
											3.741		16.125																				2.58
											3.612		8.8365																				5.547
											15.351		29.9925																				9.159
											10.578		29.3475																				9.546
											6.579		10.32																				30.444
											2.064		31.1535																				22.317
											18.447		27.1545																				4.644
											2.322		18.834																				7.998
											4.773		12.1905																				18.06
											5.934		8.514																				3.225
											6.966		8.3205																				2.58
											2.064		10.2555																				45.924
											4.515		9.8685																				8.901
											2.451		8.514																				6.708
											38.442		18.6405																				13.674
											5.547		8.256																				4.644
											10.965		21.8655																				19.479
											6.192		11.997																				22.059
											5.676		34.314																				10.965
											3.483		35.9265																				5.418
											42.312		7.095																				3.87
											16.77		7.4175																				9.03
											10.965		7.5465																				17.286
											11.868		23.478																				5.16
											13.158		25.6065																				55.341
											6.063		9.3525																				3.096
											2.838																						19.479
											9.546																						11.739
											9.804																						12.771
											40.893																						39.087
											6.966																						6.192
											3.612																						3.483
											4.257																						71.595
											6.966																						13.029
											21.027																						18.318
											4.902																						4.128
											3.999																						37.281
											23.091																						24.51
											2.58																						10.191
											4.515																						3.225
											18.189																						2.838
											6.192																						2.838
											10.191																						5.16
											10.191																						24.252
											7.869																						15.738
											17.931																						9.675
											8.385																						14.448
											11.481																						10.578
											37.926																						9.288
											23.478																						35.475
											6.063																						4.257
											37.926																						19.995
											23.478																						28.509
											6.063																						12.384
											9.933																						4.773
											7.482																						5.805
											40.119																						3.612
											6.966																						35.475
											29.67																						8.256
											17.028																						32.766
											19.479																						35.088
											9.159																						22.962
											8.385																						55.083
											4.128																						2.58
											13.287																						14.706
											39.474																						5.418
											8.901																						7.611
											3.999																						3.612
											22.059																						20.382
											27.606																						30.315
											21.027																						5.676
											10.191																						6.966
											10.062																						10.191
											2.064																						11.352
											6.321																						6.45
											45.666																						3.87
											7.353																						56.76
											4.515																						26.574
											9.288																						12.771
											11.739																						47.214
											8.514																						17.544
											4.773																						4.773
											6.837																						4.773
											19.995																						37.668
											25.8																						56.76
											6.063																						26.703
											4.515																						14.577
											32.766																						25.8
											12.384																						6.192
											6.192																						4.773
											51.6																						32.895
											15.351																						6.966
											3.354																						49.407
											4.644																						31.218
											4.515																						4.902
											4.902																						4.128
											27.219																						28.896
											12.513																						32.121
											33.798																						4.773
											8.385																						86.559
											6.192																						9.933
																																	3.999
																																	3.87
																																	2.838
																																	3.225
																																	2.58
																																	7.998
																																	16.254
																																	11.868
																																	3.741
																																	3.612
																																	15.351
																																	5.418
																																	42.57
																																	10.062
																																	10.578
																																	6.579
																																	2.064
																																	18.447
																																	2.322
																																	4.515
																																	4.773
																																	5.934
																																	6.966
																																	2.064
																																	4.515
																																	2.451
																																	2.193
																																	19.737
																																	38.442
																																	5.547
																																	11.481
																																	9.03
																																	10.965
																																	6.192
																																	5.676
																																	57.147
																																	3.612
																																	3.483
																																	42.312
																																	16.77
																																	9.288
																																	13.416
																																	10.965
																																	11.868
																																	13.158
																																	6.063
																																	2.838
																																	9.546
																																	9.804
																																	10.707
																																	59.469
																																	40.893
																																	6.966
																																	3.612
																																	5.418
																																	8.901
																																	4.257
																																	6.966
																																	21.027
																																	4.902
																																	3.999
																																	58.179
																																	23.091
																																	2.58
																																	14.19
																																	8.901
																																	4.515
																																	18.189
																																	6.192
																																	10.191
																																	10.191
																																	2.064
																																	35.475
																																	7.869
																																	17.931
																																	8.385
																																	11.481
																																	36.507
																																	19.221
																																	37.926
																																	23.478
																																	6.063
																																	18.963
																																	37.926
																																	23.478
																																	6.063
																																	9.933
																																	7.482
																																	40.119
																																	4.515
																																	4.644
																																	6.966
																																	29.67
																																	17.028
																																	19.479
																																	3.096
																																	46.698
																																	31.992
																																	9.159
																																	8.385
																																	4.128
																																	15.351
																																	8.127
																																	13.287
																																	39.474
																																	8.901
																																	3.999
																																	24.252
																																	10.449
																																	22.059
																																	27.606
																																	21.027
																																	10.191
																																	10.062
																																	2.064
																																	6.321
																																	41.409
																																	39.603
																																	45.666
																																	20.64
																																	34.83
																																	65.145
																																	41.151
																																	7.353
																																	3.225
																																	44.376
																																	4.515
																																	9.288
																																	22.575
																																	11.739
																																	40.119
																																	60.501
																																	30.315
																																	33.282
																																	8.514
																																	4.773
																																	6.837
																																	13.287
																																	19.995
																																	102.168
																																	49.278
																																	27.09
																																	13.287
																																	25.8
																																	6.063
																																	4.515
																																	32.766
																																	6.708
																																	12.384
																																	6.192
																																	51.6
																																	15.351
																																	17.802
																																	4.773
																																	3.354
																																	4.644
																																	4.515
																																	4.902
																																	29.799
																																	27.219
																																	12.513
																																	33.798
																																	10.836
																																	25.8
																																	8.385
																																	6.192
																																	56.76

## Sheet: 10f1
	12.255			Fiber Length	95.073
6.966				Replicated DNA	72.498
	2.838			Number of eyes	4
3.096		10.3845		Replication extent	0.762551
	11.739
2.451		13.9965		Number of Eye to Eye Distances	3
	11.352			Average eye length	15.0608
3.483		26.316		Average Eye to Eye Distance length	16.899
	34.314
6.579

## Sheet: 11f1
	4.515			Fiber Length	65.919
6.45				Replicated DNA	57.405
	20.382			Number of eyes	1
2.064				Replication extent	0.870841
	32.508
				Number of Eye to Eye Distances	0
				Average eye length	20.382
				Average Eye to Eye Distance length	NA

## Sheet: 12f1
3.87				Fiber Length	113.649
	32.121			Replicated DNA	102.297
2.451		43.989		Number of eyes	3
	50.955			Replication extent	0.900114
2.451		33.4755
	11.094			Number of Eye to Eye Distances	2
2.58				Average eye length	31.39
	8.127			Average Eye to Eye Distance length	38.7322

## Sheet: 13f1
	91.074			Fiber Length	98.169
2.967				Replicated DNA	95.202
	4.128			Number of eyes	0
				Replication extent	0.969777
				Number of Eye to Eye Distances	0
				Average eye length	NA
				Average Eye to Eye Distance length	NA

## Sheet: 14f1
	46.827			Fiber Length	65.145
2.322				Replicated DNA	60.759
	9.546			Number of eyes	1
2.064				Replication extent	0.932673
	4.386
				Number of Eye to Eye Distances	0
				Average eye length	9.546
				Average Eye to Eye Distance length	NA

## Sheet: 15f1
	11.352			Fiber Length	82.431
3.096				Replicated DNA	69.402
	39.603			Number of eyes	2
7.869		35.604		Replication extent	0.841941
	15.867
2.064				Number of Eye to Eye Distances	1
	2.58			Average eye length	27.735
				Average Eye to Eye Distance length	35.604

## Sheet: 17f1
	48.375			Fiber Length	48.375
				Replicated DNA	48.375
				Number of eyes	0
				Replication extent	1
				Number of Eye to Eye Distances	0
				Average eye length	NA
				Average Eye to Eye Distance length	NA

## Sheet: 18f1
	4.128			Fiber Length	105.909
2.064				Replicated DNA	87.075
	15.093			Number of eyes	4
2.064		11.5455		Replication extent	0.822168
	3.87
2.838		7.869		Number of Eye to Eye Distances	3
	6.192			Average eye length	12.8678
7.095		23.349		Average Eye to Eye Distance length	14.2545
	26.316
4.773
	31.476

## Sheet: 19f1
	15.738			Fiber Length	105.135
2.193				Replicated DNA	86.688
	2.193			Number of eyes	5
2.58		9.546		Replication extent	0.82454
	11.739
4.773		22.188		Number of Eye to Eye Distances	4
	23.091			Average eye length	12.1518
2.451		18.7695		Average Eye to Eye Distance length	16.4636
	9.546
3.483		15.351
	14.19
2.967
	10.191

[truncated: 95 more sheets: 19f2, 1f1, 20f1, 21f1, 22f1, 23f1, 24f1, 25f1, 26f1, 27f1, 28f1, 29f1, 2f1, 30f1, 31f1, 32f1, 33f1, 34f1, 35f1, 36f1 …]
