# Supplementary material for: Tight Chk1 Levels Control Replication Cluster Activation in Xenopus
Source: PLoS One. 2015 Jun 5;10(6):e0129090. doi: 10.1371/journal.pone.0129090 (PMC4457610; doi:10.1371/journal.pone.0129090)
Supplement: S1 File — (ZIP) [file pone.0129090.s009.zip › S1File/Fig7CDcombingcontrolAph.xls]

## Sheet: Données Totales
Analysed DNA (kb)	5299.84		Fiber length (kb)		Replication extent		Fully replicated fibers (kb)		Unreplicated fibers (kb)		Eye Length (kb)		ETED length (kb)		Classes Taille Fibre						Classes Taille Fibre Non répliqués			Classes Taille Taux Réplication			Classes Taille Yeux Réplication			Classes Taille ETED			Marquages
Replicated DNA(kb)	124.48		13.76		0				13.76		8		8.48		]0;50]	219					]0;50]	195		[0]	4040		]0;1]	0		]0;5]	0		4.8
Replication Extent	0.0234875		18.24		0				18.24		2.24				]50;100]	7					]50;100]	7		]0;0,05]	4		]1;2]	6		]5;10]	1		21.44
Number of analysed fibers	226		15.68		0				15.68		3.2				]100;150]	0					]100;150]	0		]0,05;0,1]	4		]2;3]	4		]10;15]	0		5.44
Number of fully replicated fibers	0		28.8		0.911111				16.32		1.28				]150;200]	0					]150;200]	0		]0,1;0,15]	4		]3;4]	2		]15;20]	0		5.12
Number of unreplicated Fibers	202		36.8		0.147826				8.64		4.48				]200;250]	0					]200;250]	0		]0,15;0,2]	0		]4;5]	3		]20;25]	0		8
Average size of all fibers (kb)	23.4506		16.32		0				21.44		4.16				]250;300]	0					]250;300]	0		]0,2;0,25]	3		]5;6]	0		]25;30]	0		2.24
Average size of fully replicated fibers (kb)	0		8.64		0				42.24		1.28				]300;350]	0					]300;350]	0		]0,25;0,3]	4		]6;7]	0		]30;35]	0		3.2
Average size of unreplicated fibers (kb)	23.4186		21.12		0.242424				16		2.24				]350;400]	0					]350;400]	0		]0,3;0,35]	1		]7;8]	1		]35;40]	0		1.28
			21.44		0				7.36		3.2				]400;450]	0					]400;450]	0		]0,35;0,4]	1		]8;9]	0		]40;45]	0		4.48
Number of replication eyes	16		42.24		0				11.84		2.88				]450;500]	0					]450;500]	0		]0,4;0,45]	0		]9;10]	0		]45;50]	0		2.56
Average Eye Length (kb)			16		0				33.6		2.24				]500;550]	0					]500;550]	0		]0,45;0,5]	0		]10;11]	0		]50;55]	0		4.16
Local	2.86		7.36		0				33.6		1.28				]550;600]	0					]550;600]	0		]0,5;0,55]	0		]11;12]	0		]55;60]	0		1.28
Overall	5.53244		11.84		0				20.8		4.8				]600;650]	0					]600;650]	0		]0,55;0,6]	0		]12;13]	0		]60;65]	0		8.32
Excluded	11.8462		33.6		0				22.72		1.28				]650;700]	0					]650;700]	0		]0,6;0,65]	0		]13;14]	0		]65;70]	0		2.24
			33.6		0				17.28		1.6				]700;750]	0					]700;750]	0		]0,65;0,7]	0		]14;15]	0		]70;75]	0		1.28
Number of eye to eye distances (ETED)	1		20.8		0				16.96		1.6				]750;800]	0					]750;800]	0		]0,7;0,75]	0		]15;16]	0		]75;80]	0		7.04
Average ETED length (kb)			22.72		0				41.92						]800;850]	0					]800;850]	0		]0,75;0,8]	0		]16;17]	0		]80;85]	0		1.28
Local	8.48		17.28		0				47.36						]850;900]	0					]850;900]	0		]0,8;0,85]	1		]17;18]	0		]85;90]	0		3.2
Overall	235.548		16.96		0				37.76						]900;950]	0					]900;950]	0		]0,85;0,9]	1		]18;19]	0		]90;95]	0		9.92
Excluded	246.11		41.92		0				41.6						]950;1000]	0					]950;1000]	0		]0,9;0,95]	1		]19;20]	0		]95;100]	0		2.88
			47.36		0				27.2						]1000;1050]	0					]1000;1050]	0		]0,95;1]	0		]20;21]	0		>100	0		4.16
Number of replication fork	45		25.6		0.3125				32.32						]1050;1100]	0					]1050;1100]	0					]21;22]	0					2.24
Fork Density (forks/100 kb)	0.849082		37.76		0				40.32						]1100;1150]	0					]1100;1150]	0					]22;23]	0					1.28
			41.6		0				9.28						]1150;1200]	0					]1150;1200]	0					]23;24]	0					4.48
Number of stretch	29		27.2		0				15.04						]1200;1250]	0					]1200;1250]	0					]24;25]	0					2.88
Average stretch size (kb)	4.29241		32.32		0				20.48						]1250;1300]	0					]1250;1300]	0					]25;26]	0					4.8
			21.12		0.257576				51.52						]1300;1350]	0					]1300;1350]	0					]26;27]	0					1.28
			40.32		0				22.72						]1350;1400]	0					]1350;1400]	0					]27;28]	0					1.6
			9.28		0				27.2						]1400;1450]	0					]1400;1450]	0					]28;29]	0					1.6
			15.04		0				15.68						]1450;1500]	0					]1450;1500]	0					]29;30]	0
			20.48		0				13.44						]1500;1550]	0					]1500;1550]	0					>30	0
			51.52		0				24.32						]1550;1600]	0					]1550;1600]	0
			22.72		0				17.92						]1600;1650]	0					]1600;1650]	0
			27.2		0				18.88						]1650;1700]	0					]1650;1700]	0
			15.68		0				17.28						]1700;1750]	0					]1700;1750]	0
			13.44		0				15.68						]1750;1800]	0					]1750;1800]	0
			24.32		0				31.36						]1800;1850]	0					]1800;1850]	0
			17.92		0				17.6						]1850;1900]	0					]1850;1900]	0
			18.88		0				59.84						]1900;1950]	0					]1900;1950]	0
			17.28		0				38.4						]1950;2000]	0					]1950;2000]	0
			15.68		0				37.12						>3000	0					>5000	0
			31.36		0				16.64
			17.6		0				41.92
			59.84		0				24.96
			38.4		0				15.68
			37.12		0				17.28
			16.64		0				51.84
			41.92		0				15.04
			24.96		0				20.16
			15.68		0				43.84
			17.28		0				39.36
			51.84		0				13.12
			15.04		0				32.96
			20.16		0				28.16
			43.84		0				42.88
			39.36		0				19.52
			13.12		0				35.84
			32.96		0				52.8
			28.16		0				19.84
			42.88		0				37.12
			19.52		0				13.44
			35.84		0				42.56
			26.24		0.0487805				22.72
			52.8		0				38.72
			19.84		0				28.48
			37.12		0				35.52
			13.44		0				40
			42.56		0				34.88
			22.72		0				17.92
			38.72		0				21.44
			28.48		0				15.36
			15.68		0.285714				77.76
			35.52		0				24
			19.52		0.131148				43.52
			40		0				15.36
			34.88		0				22.08
			17.92		0				30.72
			21.44		0				15.68
			20.16		0.206349				15.68
			15.36		0				24.64
			77.76		0				13.44
			24		0				37.12
			43.52		0				12.8
			15.36		0				16.64
			22.08		0				31.68
			30.72		0				40.32
			15.68		0				16.64
			15.68		0				71.68
			24.64		0				13.76
			34.56		0.037037				39.36
			13.44		0				44.16
			37.12		0				82.88
			12.8		0				15.36
			16.64		0				32.64
			31.68		0				22.08
			40.32		0				14.4
			16.64		0				27.2
			71.68		0				13.44
			13.76		0				17.92
			39.36		0				16.96
			44.16		0				18.88
			82.88		0				7.04
			15.36		0				31.04
			32.64		0				20.16
			22.08		0				34.56
			14.4		0				20.48
			27.2		0				29.76
			13.44		0				16.32
			9.6		0.866667				10.88
			16		0.14				28.8
			17.92		0				26.56
			16.96		0				18.88
			18.88		0				22.72
			7.04		0				19.52
			31.04		0				27.2
			20.16		0				16.32
			34.56		0				16.96
			20.48		0				23.04
			29.76		0				16.96
			16.32		0				17.6
			10.88		0				13.44
			28.8		0				17.92
			26.56		0				16
			18.88		0				15.04
			22.72		0				18.88
			19.52		0				8.32
			27.2		0				33.6
			16.32		0				16
			13.44		0.0952381				23.36
			16.96		0				11.84
			23.04		0				16.64
			16.96		0				15.68
			18.24		0.385965				31.04
			17.6		0				13.76
			13.44		0				15.36
			17.92		0				14.72
			16		0				8.32
			15.04		0				18.24
			18.88		0				23.68
			16.96		0.849057				45.44
			8.32		0				18.24
			33.6		0				7.04
			16		0				17.28
			23.36		0				16.64
			11.84		0				43.52
			16.64		0				24.64
			15.68		0				10.24
			31.04		0				17.92
			13.76		0				16.64
			15.36		0				8
			29.12		0.241758				13.76
			14.72		0				13.44
			8.32		0				15.04
			18.24		0				11.52
			23.68		0				22.72
			45.44		0				30.08
			18.24		0				18.24
			7.04		0				16.64
			17.28		0				25.6
			16.64		0				14.4
			43.52		0				16.32
			24.64		0				7.04
			10.24		0				13.44
			17.92		0				7.04
			16.64		0				15.36
			8		0				11.84
			13.76		0				21.76
			13.44		0				22.4
			15.04		0				19.52
			11.52		0				15.68
			22.72		0				22.72
			30.08		0				14.72
			18.24		0				16.64
			16.64		0				11.2
			25.6		0				21.76
			14.4		0				19.2
			16.32		0				22.4
			7.04		0				15.68
			13.44		0				20.16
			7.04		0				22.4
			15.36		0				12.8
			11.84		0				8.64
			21.76		0				9.28
			22.4		0				18.24
			19.52		0				22.4
			15.68		0				34.56
			22.72		0				26.56
			14.72		0				25.92
			16.64		0				35.52
			11.2		0				17.28
			21.76		0				39.36
			19.2		0				18.56
			21.44		0.104478				20.16
			22.4		0				10.24
			39.36		0.0325203				27.84
			15.68		0				29.76
			17.6		0.254545				12.48
			20.16		0				30.4
			37.12		0.0775862				16.32
			18.88		0.254237				18.56
			22.4		0				16.32
			12.8		0				10.88
			8.64		0
			9.28		0
			18.24		0
			22.4		0
			34.56		0
			26.56		0
			25.92		0
			35.52		0
			17.28		0
			39.36		0
			18.56		0
			20.16		0
			37.44		0.034188
			10.24		0
			24.32		0.0657895
			27.84		0
			20.16		0.0793651
			29.76		0
			12.48		0
			30.4		0
			16.32		0
			18.56		0
			16.32		0
			10.88		0

## Sheet: 100f1
13.76				Fiber Length	13.76
				Replicated DNA	0
				Number of eyes	0
				Replication extent	0
				Number of Eye to Eye Distances	0
				Average eye length	NA
				Average Eye to Eye Distance length	NA

## Sheet: 100f2
18.24				Fiber Length	18.24
				Replicated DNA	0
				Number of eyes	0
				Replication extent	0
				Number of Eye to Eye Distances	0
				Average eye length	NA
				Average Eye to Eye Distance length	NA

## Sheet: 101f1
15.68				Fiber Length	15.68
				Replicated DNA	0
				Number of eyes	0
				Replication extent	0
				Number of Eye to Eye Distances	0
				Average eye length	NA
				Average Eye to Eye Distance length	NA

## Sheet: 102f1
	4.8			Fiber Length	28.8
2.56				Replicated DNA	26.24
	21.44			Number of eyes	0
				Replication extent	0.911111
				Number of Eye to Eye Distances	0
				Average eye length	NA
				Average Eye to Eye Distance length	NA

## Sheet: 103f1
31.36				Fiber Length	36.8
	5.44			Replicated DNA	5.44
				Number of eyes	0
				Replication extent	0.147826
				Number of Eye to Eye Distances	0
				Average eye length	NA
				Average Eye to Eye Distance length	NA

## Sheet: 104f1
16.32				Fiber Length	16.32
				Replicated DNA	0
				Number of eyes	0
				Replication extent	0
				Number of Eye to Eye Distances	0
				Average eye length	NA
				Average Eye to Eye Distance length	NA

## Sheet: 105f1
8.64				Fiber Length	8.64
				Replicated DNA	0
				Number of eyes	0
				Replication extent	0
				Number of Eye to Eye Distances	0
				Average eye length	NA
				Average Eye to Eye Distance length	NA

## Sheet: 106f1
	5.12			Fiber Length	21.12
16				Replicated DNA	5.12
				Number of eyes	0
				Replication extent	0.242424
				Number of Eye to Eye Distances	0
				Average eye length	NA
				Average Eye to Eye Distance length	NA

## Sheet: 10f1
21.44				Fiber Length	21.44
				Replicated DNA	0
				Number of eyes	0
				Replication extent	0
				Number of Eye to Eye Distances	0
				Average eye length	NA
				Average Eye to Eye Distance length	NA

[truncated: 218 more sheets: 11f1, 12f1, 13f1, 14f1, 15f1, 15f2, 16f1, 17f1, 18f1, 18f2, 19f1, 1f1, 20f1, 21f1, 22f1, 23f1, 24f1, 25f1, 25f2, 26f1 …]
