# Supplementary material for: Tight Chk1 Levels Control Replication Cluster Activation in Xenopus
Source: PLoS One. 2015 Jun 5;10(6):e0129090. doi: 10.1371/journal.pone.0129090 (PMC4457610; doi:10.1371/journal.pone.0129090)
Supplement: S1 File — (ZIP) [file pone.0129090.s009.zip › S1File/Fig7CDEcombingAZDAph.xls]

## Sheet: Données Totales
Analysed DNA (kb)	4703.04		Fiber length (kb)		Replication extent		Fully replicated fibers (kb)		Unreplicated fibers (kb)		Eye Length (kb)		ETED length (kb)		Classes Taille Fibre			Classes Taille Fibre Entièrement répliqués			Classes Taille Fibre Non répliqués			Classes Taille Taux Réplication			Classes Taille Yeux Réplication			Classes Taille ETED			Marquages
Replicated DNA(kb)	889.92		47.36		0		32.64		47.36		5.44		5.28		]0;50]	126		]0;50]	2		]0;50]	57		[0]	1260		]0;1]	0		]0;5]	5		5.44
Replication Extent	0.189222		37.12		0		30.08		37.12		1.28		9.92		]50;100]	15		]50;100]	0		]50;100]	6		]0;0,05]	2		]1;2]	28		]5;10]	32		1.28
Number of analysed fibers	141		38.4		0				38.4		8.32		8.48		]100;150]	0		]100;150]	0		]100;150]	0		]0,05;0,1]	11		]2;3]	32		]10;15]	17		8.32
Number of fully replicated fibers	2		60.48		0.365079				25.92		5.44		19.84		]150;200]	0		]150;200]	0		]150;200]	0		]0,1;0,15]	12		]3;4]	18		]15;20]	10		5.44
Number of unreplicated Fibers	63		50.24		0.089172				17.92		1.6		20.48		]200;250]	0		]200;250]	0		]200;250]	0		]0,15;0,2]	5		]4;5]	17		]20;25]	6		1.6
Average size of all fibers (kb)	33.3549		24		0.6				25.28		1.6		5.92		]250;300]	0		]250;300]	0		]250;300]	0		]0,2;0,25]	4		]5;6]	8		]25;30]	2		1.6
Average size of fully replicated fibers (kb)	31.36		25.92		0				28.16		2.88		12.48		]300;350]	0		]300;350]	0		]300;350]	0		]0,25;0,3]	9		]6;7]	6		]30;35]	1		2.88
Average size of unreplicated fibers (kb)	32.2337		23.04		0.263889				43.2		14.4		20.8		]350;400]	0		]350;400]	0		]350;400]	0		]0,3;0,35]	4		]7;8]	9		]35;40]	0		14.4
			17.92		0				26.88		1.28		13.76		]400;450]	0		]400;450]	0		]400;450]	0		]0,35;0,4]	3		]8;9]	5		]40;45]	1		1.28
Number of replication eyes	149		32.64		1				31.04		4.8		14.24		]450;500]	0		]450;500]	0		]450;500]	0		]0,4;0,45]	4		]9;10]	4		]45;50]	0		4.8
Average Eye Length (kb)			44.48		0.316547				49.92		8.32		8.8		]500;550]	0		]500;550]	0		]500;550]	0		]0,45;0,5]	3		]10;11]	5		]50;55]	0		32.64
Local	5.54094		25.28		0				26.88		3.84		4.96		]550;600]	0		]550;600]	0		]550;600]	0		]0,5;0,55]	2		]11;12]	1		]55;60]	0		8.32
Overall	5.91309		28.16		0				25.28		1.92		6.08		]600;650]	0		]600;650]	0		]600;650]	0		]0,55;0,6]	3		]12;13]	2		]60;65]	0		3.84
Excluded	43.3333		43.2		0				51.52		12.48		4.32		]650;700]	0		]650;700]	0		]650;700]	0		]0,6;0,65]	5		]13;14]	5		]65;70]	0		1.92
			17.92		0.696429				38.4		9.28		7.52		]700;750]	0		]700;750]	0		]700;750]	0		]0,65;0,7]	5		]14;15]	3		]70;75]	0		12.48
Number of eye to eye distances (ETED)	74		26.88		0				34.56		9.28		13.76		]750;800]	0		]750;800]	0		]750;800]	0		]0,7;0,75]	2		]15;16]	0		]75;80]	0		9.28
Average ETED length (kb)			30.08		0.617021				36.16		1.6		9.6		]800;850]	0		]800;850]	0		]800;850]	0		]0,75;0,8]	1		]16;17]	0		]80;85]	0		9.28
Local	12.3005		31.04		0				19.84		2.56		6.08		]850;900]	0		]850;900]	0		]850;900]	0		]0,8;0,85]	1		]17;18]	0		]85;90]	0		30.08
Overall	31.2494		49.92		0				31.36		10.56		15.04		]900;950]	0		]900;950]	0		]900;950]	0		]0,85;0,9]	0		]18;19]	2		]90;95]	0		1.6
Excluded	49.5791		30.08		1				30.08		1.28		15.84		]950;1000]	0		]950;1000]	0		]950;1000]	0		]0,9;0,95]	0		]19;20]	2		]95;100]	0		2.56
			29.12		0.142857				23.36		4.8		6.56		]1000;1050]	0		]1000;1050]	0		]1000;1050]	0		]0,95;1]	2		]20;21]	0		>100	0		10.56
Number of replication fork	301		31.04		0.608247				26.88		2.24		5.12		]1050;1100]	0		]1050;1100]	0		]1050;1100]	0					]21;22]	1					1.28
Fork Density (forks/100 kb)	6.40012		33.92		0.103774				27.84		3.52		7.52		]1100;1150]	0		]1100;1150]	0		]1100;1150]	0					]22;23]	0					4.8
			21.76		0.323529				23.04		7.04		7.84		]1150;1200]	0		]1150;1200]	0		]1150;1200]	0					]23;24]	0					2.24
Number of stretch	152		25.6		0.075				15.68		1.92		13.6		]1200;1250]	0		]1200;1250]	0		]1200;1250]	0					]24;25]	0					3.52
Average stretch size (kb)	5.85474		25.92		0.135802				24.96		3.52		9.6		]1250;1300]	0		]1250;1300]	0		]1250;1300]	0					]25;26]	0					7.04
			55.68		0.0747126				17.28		4.16		20.16		]1300;1350]	0		]1300;1350]	0		]1300;1350]	0					]26;27]	0					1.92
			26.88		0				17.6		1.6		13.28		]1350;1400]	0		]1350;1400]	0		]1350;1400]	0					]27;28]	0					3.52
			25.28		0				24.96		2.56		21.92		]1400;1450]	0		]1400;1450]	0		]1400;1450]	0					]28;29]	0					4.16
			51.52		0				58.24		5.44		24.16		]1450;1500]	0		]1450;1500]	0		]1450;1500]	0					]29;30]	0					1.6
			28.48		0.337079				28.16		2.88		5.12		]1500;1550]	0		]1500;1550]	0		]1500;1550]	0					>30	1					2.56
			38.4		0				39.36		19.2		5.12		]1550;1600]	0		]1550;1600]	0		]1550;1600]	0											5.44
			34.56		0				33.28		5.76		18.72		]1600;1650]	0		]1600;1650]	0		]1600;1650]	0											2.88
			26.56		0.108434				43.2		2.88		12.32		]1650;1700]	0		]1650;1700]	0		]1650;1700]	0											19.2
			30.72		0.8125				50.24		13.76		17.6		]1700;1750]	0		]1700;1750]	0		]1700;1750]	0											5.76
			30.4		0.0947368				53.76		1.6		27.2		]1750;1800]	0		]1750;1800]	0		]1750;1800]	0											2.88
			36.16		0				40.64		2.24		16.48		]1800;1850]	0		]1800;1850]	0		]1800;1850]	0											13.76
			38.08		0.462185				30.08		2.24		19.52		]1850;1900]	0		]1850;1900]	0		]1850;1900]	0											1.6
			24.32		0.0921053				19.2		3.84		11.36		]1900;1950]	0		]1900;1950]	0		]1900;1950]	0											2.24
			28.8		0.133333				24.96		4.16		17.6		]1950;2000]	0		]1950;2000]	0		]1950;2000]	0											2.24
			22.72		0.28169				31.04		2.24		9.6		>3000	0		>5000	0		>5000	0											3.84
			27.84		0.091954				21.12		2.56		4.48																				4.16
			19.84		0				19.84		7.68		5.28																				2.24
			39.68		0.443548				11.84		5.44		7.2																				2.56
			30.4		0.536842				31.04		4.48		8.64																				7.68
			31.36		0				34.88		2.56		14.4																				5.44
			30.08		0				34.88		5.12		12.48																				4.48
			28.48		0.730337				40.64		2.24		5.92																				2.56
			23.36		0				24.96		6.4		40.96																				5.12
			26.88		0				38.08		19.52		6.56																				2.24
			27.84		0				59.2		1.28		8.64																				6.4
			23.04		0				26.56		2.88		8.48																				19.52
			31.04		0.206186				33.92		3.52		9.76																				1.28
			15.68		0				11.84		18.88		8.8																				2.88
			39.36		0.666667				27.2		7.36		11.52																				3.52
			24.96		0				84.8		10.88		8.8																				18.88
			30.72		0.65625				40.64		9.28		6.72																				7.36
			48.32		0.0860927				14.4		4.16		13.6																				10.88
			32		0.21				22.08		2.24		10.08																				9.28
			18.56		0.568966				39.04		4.48		14.24																				4.16
			49.28		0.746753				27.84		10.56		11.52																				2.24
			27.52		0.267442				30.72		32.64		3.68																				4.48
			35.52		0.603604				36.16		4.16		34.72																				10.56
			17.28		0						1.6		22.72																				32.64
			17.6		0						2.88		4.16																				4.16
			22.4		0.0714286						2.88		12.8																				1.6
			24.96		0						6.72		5.44																				2.88
			58.24		0						14.72		13.76																				2.88
			28.16		0						1.6		5.28																				6.72
			39.36		0.121951						4.8		15.2																				14.72
			61.44		0.359375						18.24		17.28																				1.6
			28.8		0.266667						3.84		7.52																				4.8
			23.04		0.125						1.6		26.56																				18.24
			20.8		0.646154						6.08		9.44																				3.84
			33.92		0.113208						2.88																						1.6
			38.4		0.125						13.44																						6.08
			39.36		0						1.6																						2.88
			33.28		0						2.24																						13.44
			43.2		0						1.92																						1.6
			50.24		0						2.88																						2.24
			53.76		0						3.84																						1.92
			40.64		0						3.2																						2.88
			30.4		0.231579						3.84																						3.84
			30.08		0						4.8																						3.2
			21.44		0.402985						6.4																						3.84
			40.96		0.6875						21.76																						4.8
			19.2		0						2.56																						6.4
			44.48		0.0863309						1.28																						21.76
			21.44		0.268657						4.48																						2.56
			51.52		0.677019						1.28																						1.28
			22.4		0.542857						1.92																						4.48
			24.96		0						5.44																						1.28
			31.04		0						3.2																						1.92
			21.12		0						9.6																						5.44
			23.04		0.472222						14.72																						3.2
			19.84		0						12.16																						9.6
			22.4		0.2						1.92																						14.72
			43.84		0.0437956						8.96																						12.16
			36.48		0.166667						4.48																						1.92
			11.84		0						1.92																						8.96
			63.68		0.286432						2.24																						4.48
			34.56		0.148148						3.84																						1.92
			31.04		0						7.68																						2.24
			34.88		0						1.92																						3.84
			30.08		0.574468						8.64																						7.68
			26.56		0.39759						3.52																						1.92
			34.88		0						1.6																						8.64
			40.64		0						4.16																						3.52
			31.36		0.22449						8.32																						1.6
			24.96		0						4.8																						4.16
			30.72		0.270833						7.04																						8.32
			23.04		0.486111						3.52																						4.8
			66.88		0.440191						7.04																						7.04
			38.08		0						5.76																						3.52
			41.28		0.170543						2.56																						7.04
			35.2		0.0909091						2.88																						5.76
			59.2		0						6.4																						2.56
			31.36		0.122449						1.92																						2.88
			26.56		0						10.88																						6.4
			33.92		0						2.24																						1.92
			48		0.34						13.44																						10.88
			17.28		0.777778						2.88																						2.24
			38.4		0.183333						2.24																						13.44
			11.84		0						2.24																						2.88
			27.2		0						2.56																						2.24
			39.04		0.131148						3.2																						2.24
			84.8		0						3.84																						2.56
			37.44		0.17094						3.2																						3.2
			40.64		0						13.12																						3.84
			14.4		0						13.44																						3.2
			35.2		0.254545						1.92																						13.12
			22.08		0						1.28																						13.44
			40.64		0.0708661						3.84																						1.92
			39.04		0						2.56																						1.28
			28.8		0.633333						2.56																						3.84
			27.84		0						2.24																						2.56
			54.4		0.282353						4.16																						2.56
			30.72		0						2.88																						2.24
			36.16		0						6.08																						4.16
			36.16		0.0442478						1.6																						2.88
			50.88		0.446541						1.28																						6.08
											11.2																						1.6
											7.04																						1.28
											3.52																						11.2
											7.36																						7.04
											4.48																						3.52
											10.24																						7.36
											4.48																						4.48
											8																						1.6
																																	10.24
																																	4.48
																																	8

## Sheet: 100f1
47.36				Fiber Length	47.36
				Replicated DNA	0
				Number of eyes	0
				Replication extent	0
				Number of Eye to Eye Distances	0
				Average eye length	NA
				Average Eye to Eye Distance length	NA

## Sheet: 101f1
37.12				Fiber Length	37.12
				Replicated DNA	0
				Number of eyes	0
				Replication extent	0
				Number of Eye to Eye Distances	0
				Average eye length	NA
				Average Eye to Eye Distance length	NA

## Sheet: 102f1
38.4				Fiber Length	38.4
				Replicated DNA	0
				Number of eyes	0
				Replication extent	0
				Number of Eye to Eye Distances	0
				Average eye length	NA
				Average Eye to Eye Distance length	NA

## Sheet: 103f1
2.56				Fiber Length	60.48
	5.44			Replicated DNA	22.08
1.92		5.28		Number of eyes	5
	1.28			Replication extent	0.365079
5.12		9.92
	8.32			Number of Eye to Eye Distances	4
1.6		8.48		Average eye length	4.416
	5.44			Average Eye to Eye Distance length	10.88
16.32		19.84
	1.6
10.88

## Sheet: 104f1
3.2				Fiber Length	50.24
	1.6			Replicated DNA	4.48
18.24		20.48		Number of eyes	2
	2.88			Replication extent	0.089172
24.32
				Number of Eye to Eye Distances	1
				Average eye length	2.24
				Average Eye to Eye Distance length	20.48

## Sheet: 105f1
7.04				Fiber Length	24
	14.4			Replicated DNA	14.4
2.56				Number of eyes	1
				Replication extent	0.6
				Number of Eye to Eye Distances	0
				Average eye length	14.4
				Average Eye to Eye Distance length	NA

## Sheet: 106f1
25.92				Fiber Length	25.92
				Replicated DNA	0
				Number of eyes	0
				Replication extent	0
				Number of Eye to Eye Distances	0
				Average eye length	NA
				Average Eye to Eye Distance length	NA

## Sheet: 107f1
11.52				Fiber Length	23.04
	1.28			Replicated DNA	6.08
2.88		5.92		Number of eyes	2
	4.8			Replication extent	0.263889
2.56
				Number of Eye to Eye Distances	1
				Average eye length	3.04
				Average Eye to Eye Distance length	5.92

## Sheet: 108f1
17.92				Fiber Length	17.92
				Replicated DNA	0
				Number of eyes	0
				Replication extent	0
				Number of Eye to Eye Distances	0
				Average eye length	NA
				Average Eye to Eye Distance length	NA

[truncated: 133 more sheets: 109f1, 10f1, 110f1, 111f1, 112f1, 113f1, 114f1, 115f1, 116f1, 117f1, 118f1, 119f1, 11f1, 120f1, 121f1, 122f1, 123f1, 124f1, 125f1, 125f2 …]
