# Supplementary material for: Tight Chk1 Levels Control Replication Cluster Activation in Xenopus
Source: PLoS One. 2015 Jun 5;10(6):e0129090. doi: 10.1371/journal.pone.0129090 (PMC4457610; doi:10.1371/journal.pone.0129090)
Supplement: S1 File — (ZIP) [file pone.0129090.s009.zip › S1File/Fig7EcombingcontrolAphredselection.xls]

## Sheet: Données Totales
Analysed DNA (kb)	1603.2		Fiber length (kb)		Replication extent		Fully replicated fibers (kb)		Unreplicated fibers (kb)		Eye Length (kb)		ETED length (kb)		Classes Taille Fibre						Classes Taille Fibre Non répliqués			Classes Taille Taux Réplication			Classes Taille Yeux Réplication			Classes Taille ETED			Marquages
Replicated DNA(kb)	543.68		34.24		0.168224				15.36		1.28		4		]0;50]	58					]0;50]	1		[0]	20		]0;1]	0		]0;5]	8		1.28
Replication Extent	0.339122		11.2		0.628571						1.6		7.36		]50;100]	0					]50;100]	0		]0;0,05]	0		]1;2]	31		]5;10]	31		1.6
Number of analysed fibers	58		39.36		0.211382						2.88		18.24		]100;150]	0					]100;150]	0		]0,05;0,1]	1		]2;3]	21		]10;15]	13		2.88
Number of fully replicated fibers	0		30.4		0.178947						7.04		6.24		]150;200]	0					]150;200]	0		]0,1;0,15]	5		]3;4]	18		]15;20]	4		7.04
Number of unreplicated Fibers	1		26.24		0.487805						4.8		14.08		]200;250]	0					]200;250]	0		]0,15;0,2]	8		]4;5]	14		]20;25]	4		4.8
Average size of all fibers (kb)	27.6414		14.72		0.23913						3.52		4		]250;300]	0					]250;300]	0		]0,2;0,25]	9		]5;6]	9		]25;30]	1		3.52
Average size of fully replicated fibers (kb)	0		23.68		0.22973						1.92		8.48		]300;350]	0					]300;350]	0		]0,25;0,3]	2		]6;7]	5		]30;35]	0		1.92
Average size of unreplicated fibers (kb)	15.36		15.36		0.458333						3.52		7.68		]350;400]	0					]350;400]	0		]0,3;0,35]	4		]7;8]	3		]35;40]	0		3.52
			40		0.24						11.52		29.76		]400;450]	0					]400;450]	0		]0,35;0,4]	2		]8;9]	3		]40;45]	0		11.52
Number of replication eyes	116		22.08		0.42029						1.28		4.48		]450;500]	0					]450;500]	0		]0,4;0,45]	4		]9;10]	3		]45;50]	0		1.28
Average Eye Length (kb)			15.36		0						3.52		8		]500;550]	0					]500;550]	0		]0,45;0,5]	6		]10;11]	0		]50;55]	0		3.52
Local	4.42207		22.08		0.521739						1.28		7.36		]550;600]	0					]550;600]	0		]0,5;0,55]	6		]11;12]	6		]55;60]	0		1.28
Overall	4.60746		25.92		0.37037						2.24		8		]600;650]	0					]600;650]	0		]0,55;0,6]	1		]12;13]	0		]60;65]	0		2.24
Excluded	15		32.96		0.330097						1.92		12.48		]650;700]	0					]650;700]	0		]0,6;0,65]	2		]13;14]	0		]65;70]	0		1.92
			37.76		0.194915						5.44		20.96		]700;750]	0					]700;750]	0		]0,65;0,7]	0		]14;15]	1		]70;75]	0		5.44
Number of eye to eye distances (ETED)	61		48.64		0.210526						1.6		12.48		]750;800]	0					]750;800]	0		]0,7;0,75]	2		]15;16]	0		]75;80]	0		1.6
Average ETED length (kb)			19.84		0.548387						4.8		7.04		]800;850]	0					]800;850]	0		]0,75;0,8]	2		]16;17]	0		]80;85]	0		4.8
Local	9.9541		31.04		0.185567						4.8		20.8		]850;900]	0					]850;900]	0		]0,8;0,85]	2		]17;18]	0		]85;90]	0		4.8
Overall	13.5864		33.92		0.188679						2.88		5.76		]900;950]	0					]900;950]	0		]0,85;0,9]	1		]18;19]	1		]90;95]	0		2.88
Excluded	17.4737		16.64		0.403846						1.6		4.16		]950;1000]	0					]950;1000]	0		]0,9;0,95]	0		]19;20]	1		]95;100]	0		1.6
			26.56		0.325301						4.8		3.36		]1000;1050]	0					]1000;1050]	0		]0,95;1]	0		]20;21]	0		>100	0		4.8
Number of replication fork	236		12.16		0.815789						9.6		9.6		]1050;1100]	0					]1050;1100]	0					]21;22]	0					9.6
Fork Density (forks/100 kb)	14.7206		29.76		0.344086						1.92		9.44		]1100;1150]	0					]1100;1150]	0					]22;23]	0					1.92
			32		0.2						3.84		20.8		]1150;1200]	0					]1150;1200]	0					]23;24]	0					3.2
Number of stretch	120		31.04		0.113402						1.28		9.6		]1200;1250]	0					]1200;1250]	0					]24;25]	0					3.84
Average stretch size (kb)	4.53067		29.76		0.247312						4.8		8.16		]1250;1300]	0					]1250;1300]	0					]25;26]	0					1.28
			20.16		0.269841						6.08		11.04		]1300;1350]	0					]1300;1350]	0					]26;27]	0					1.28
			17.28		0.537037						5.12		12.32		]1350;1400]	0					]1350;1400]	0					]27;28]	0					4.8
			40.64		0.700787						2.24		5.92		]1400;1450]	0					]1400;1450]	0					]28;29]	0					6.08
			31.68		0.454545						4.48		10.08		]1450;1500]	0					]1450;1500]	0					]29;30]	0					5.12
			30.72		0.0833333						5.76		9.76		]1500;1550]	0					]1500;1550]	0					>30	0					2.24
			24.32		0.460526						9.28		9.28		]1550;1600]	0					]1550;1600]	0											4.48
			15.04		0.510638						1.6		8.48		]1600;1650]	0					]1600;1650]	0											5.76
			42.24		0.227273						2.88		14.24		]1650;1700]	0					]1650;1700]	0											9.28
			35.52		0.117117						2.88		6.88		]1700;1750]	0					]1700;1750]	0											1.6
			31.68		0.585859						3.84		9.76		]1750;1800]	0					]1750;1800]	0											2.88
			34.24		0.495327						2.56		5.92		]1800;1850]	0					]1800;1850]	0											2.88
			32		0.24						3.2		15.84		]1850;1900]	0					]1850;1900]	0											3.84
			38.4		0.166667						1.28		6.56		]1900;1950]	0					]1900;1950]	0											2.56
			27.52		0.127907						2.24		19.04		]1950;2000]	0					]1950;2000]	0											3.2
			27.52		0.290698						3.84		5.28		>3000	0					>5000	0											1.28
			39.04		0.180328						3.2		12.16																				2.24
			14.72		0.804348						1.6		11.2																				3.84
			40.32		0.103175						6.72		17.12																				3.2
			31.04		0.329897						3.52		7.2																				1.6
			18.24		0.54386						3.2		12.64																				9.92
			26.56		0.73494						3.2		5.44																				6.72
			18.88		0.627119						1.92		10.56																				3.52
			38.72		0.421488						1.6		10.08																				3.2
			19.2		0.466667						2.88		4.48																				3.2
			18.56		0.87931						4.48		7.04																				1.92
			27.84		0.770115						2.24		12.96																				1.6
			35.84		0.232143						3.2		4.8																				2.88
			22.72		0.535211						6.4		5.76																				4.48
			22.72		0.394366						2.88		5.44																				2.24
			11.84		0.756757						8.64		8.16																				3.2
			22.08		0.42029						8.96		3.04																				6.4
			43.2		0.111111						5.44		8.32																				2.88
											5.44		8																				8.64
											2.56		5.6																				8.96
											6.08		24.48																				5.44
											5.76																						5.44
											2.56																						2.56
											11.2																						6.08
											7.68																						5.76
											4.8																						2.56
											1.92																						11.2
											2.88																						7.68
											1.92																						4.8
											2.24																						1.92
											18.56																						2.88
											11.52																						1.92
											2.88																						2.24
											2.56																						18.56
											4.16																						11.52
											1.92																						2.88
											1.6																						2.56
											3.2																						4.16
											1.92																						1.92
											1.28																						1.6
											1.92																						3.2
											1.6																						1.92
											1.28																						1.28
											3.52																						1.92
											3.2																						1.6
											3.2																						1.28
											3.84																						3.52
											11.84																						3.2
											4.16																						3.2
											4.16																						3.84
											6.08																						11.84
											9.92																						4.16
											19.52																						4.16
											11.84																						6.08
											4.8																						9.92
											11.52																						19.52
											2.56																						11.84
											1.92																						4.8
											4.48																						11.52
											7.04																						2.56
											14.4																						1.92
											1.92																						4.48
											3.84																						16.32
											2.56																						7.04
											4.8																						14.4
											2.24																						1.92
											5.12																						3.84
											1.92																						2.56
											1.6																						4.8
											5.44																						2.24
											8.96																						5.12
											5.76																						1.92
											1.92																						1.6
											1.6																						5.44
											2.88																						8.96
											1.92																						5.76
																																	1.92
																																	1.6
																																	2.88
																																	1.92

## Sheet: 10f1
8.64				Fiber Length	34.24
	1.28			Replicated DNA	5.76
2.56		4		Number of eyes	3
	1.6			Replication extent	0.168224
5.12		7.36
	2.88			Number of Eye to Eye Distances	2
12.16				Average eye length	1.92
				Average Eye to Eye Distance length	5.68

## Sheet: 11f1
1.92				Fiber Length	11.2
	7.04			Replicated DNA	7.04
2.24				Number of eyes	1
				Replication extent	0.628571
				Number of Eye to Eye Distances	0
				Average eye length	7.04
				Average Eye to Eye Distance length	NA

## Sheet: 12f1
3.84				Fiber Length	39.36
	4.8			Replicated DNA	8.32
14.08		18.24		Number of eyes	2
	3.52			Replication extent	0.211382
13.12
				Number of Eye to Eye Distances	1
				Average eye length	4.16
				Average Eye to Eye Distance length	18.24

## Sheet: 13f1
17.92				Fiber Length	30.4
	1.92			Replicated DNA	5.44
3.52		6.24		Number of eyes	2
	3.52			Replication extent	0.178947
3.52
				Number of Eye to Eye Distances	1
				Average eye length	2.72
				Average Eye to Eye Distance length	6.24

## Sheet: 14f1
1.92				Fiber Length	26.24
	11.52			Replicated DNA	12.8
7.68		14.08		Number of eyes	2
	1.28			Replication extent	0.487805
3.84
				Number of Eye to Eye Distances	1
				Average eye length	6.4
				Average Eye to Eye Distance length	14.08

## Sheet: 15f1
2.56				Fiber Length	14.72
	3.52			Replicated DNA	3.52
8.64				Number of eyes	1
				Replication extent	0.23913
				Number of Eye to Eye Distances	0
				Average eye length	3.52
				Average Eye to Eye Distance length	NA

## Sheet: 16f1
2.24				Fiber Length	23.68
	1.28			Replicated DNA	5.44
2.24		4		Number of eyes	3
	2.24			Replication extent	0.22973
6.4		8.48
	1.92			Number of Eye to Eye Distances	2
7.36				Average eye length	1.81333
				Average Eye to Eye Distance length	6.24

## Sheet: 17f1
1.6				Fiber Length	15.36
	5.44			Replicated DNA	7.04
4.16		7.68		Number of eyes	2
	1.6			Replication extent	0.458333
2.56
				Number of Eye to Eye Distances	1
				Average eye length	3.52
				Average Eye to Eye Distance length	7.68

## Sheet: 18f1
2.56				Fiber Length	40
	4.8			Replicated DNA	9.6
24.96		29.76		Number of eyes	2
	4.8			Replication extent	0.24
2.88
				Number of Eye to Eye Distances	1
				Average eye length	4.8
				Average Eye to Eye Distance length	29.76

[truncated: 50 more sheets: 19f1, 1f1, 20f1, 21f1, 22f1, 23f1, 24f1, 25f1, 26f1, 27f1, 28f1, 29f1, 2f1, 30f1, 31f1, 32f1, 33f1, 34f1, 35f1, 36f1 …]
