# Supplementary material for: Tight Chk1 Levels Control Replication Cluster Activation in Xenopus
Source: PLoS One. 2015 Jun 5;10(6):e0129090. doi: 10.1371/journal.pone.0129090 (PMC4457610; doi:10.1371/journal.pone.0129090)
Supplement: S1 File — (ZIP) [file pone.0129090.s009.zip › S1File/Fig7FGcombingAZD.xls]

## Sheet: Données Totales
Analysed DNA (kb)	7892.8		Fiber length (kb)		Replication extent		Fully replicated fibers (kb)		Unreplicated fibers (kb)		Eye Length (kb)		ETED length (kb)		Classes Taille Fibre			Classes Taille Fibre Entièrement répliqués			Classes Taille Fibre Non répliqués			Classes Taille Taux Réplication			Classes Taille Yeux Réplication			Classes Taille ETED			Marquages
Replicated DNA(kb)	2331.2		23.36		0		32.32		23.36		7.68		20.48		]0;50]	76		]0;50]	4		]0;50]	45		[0]	1680		]0;1]	0		]0;5]	2		7.68
Replication Extent	0.295358		27.2		0.282353		21.44		34.56		8		18.4		]50;100]	59		]50;100]	1		]50;100]	36		]0;0,05]	1		]1;2]	7		]5;10]	10		30.4
Number of analysed fibers	147		34.56		0		50.56		27.52		3.84		20.96		]100;150]	12		]100;150]	0		]100;150]	3		]0,05;0,1]	4		]2;3]	10		]10;15]	8		8
Number of fully replicated fibers	5		48.64		0.927632		45.76		80.64		5.12		6.08		]150;200]	0		]150;200]	0		]150;200]	0		]0,1;0,15]	5		]3;4]	5		]15;20]	6		6.72
Number of unreplicated Fibers	84		56.64		0.355932		32.64		20.16		11.2		24		]200;250]	0		]200;250]	0		]200;250]	0		]0,15;0,2]	3		]4;5]	4		]20;25]	9		3.84
Average size of all fibers (kb)	53.6925		27.52		0				20.48		40		21.92		]250;300]	0		]250;300]	0		]250;300]	0		]0,2;0,25]	1		]5;6]	4		]25;30]	4		5.12
Average size of fully replicated fibers (kb)	36.544		80.64		0				38.72		10.56		20.48		]300;350]	0		]300;350]	0		]300;350]	0		]0,25;0,3]	1		]6;7]	9		]30;35]	1		11.2
Average size of unreplicated fibers (kb)	49.4895		20.16		0				20.8		15.36		7.36		]350;400]	0		]350;400]	0		]350;400]	0		]0,3;0,35]	1		]7;8]	8		]35;40]	0		14.4
			18.88		0.932203				48.32		24		12.16		]400;450]	0		]400;450]	0		]400;450]	0		]0,35;0,4]	2		]8;9]	4		]40;45]	1		3.2
Number of replication eyes	84		20.48		0				40.96		2.24		9.28		]450;500]	0		]450;500]	0		]450;500]	0		]0,4;0,45]	1		]9;10]	0		]45;50]	1		27.2
Average Eye Length (kb)			38.72		0				42.24		6.08		26.24		]500;550]	0		]500;550]	0		]500;550]	0		]0,45;0,5]	1		]10;11]	4		]50;55]	0		16.32
Local	12.2514		20.8		0				31.36		11.84		25.12		]550;600]	0		]550;600]	0		]550;600]	0		]0,5;0,55]	0		]11;12]	5		]55;60]	0		18.24
Overall	19.84		48.32		0				59.52		32.32		32.32		]600;650]	0		]600;650]	0		]600;650]	0		]0,55;0,6]	0		]12;13]	0		]60;65]	0		40
Excluded	38.9254		31.36		0.867347				58.56		7.68		29.76		]650;700]	0		]650;700]	0		]650;700]	0		]0,6;0,65]	1		]13;14]	1		]65;70]	0		22.72
			40.96		0				56		6.72		14.88		]700;750]	0		]700;750]	0		]700;750]	0		]0,65;0,7]	2		]14;15]	0		]70;75]	0		32.32
Number of eye to eye distances (ETED)	42		17.92		0.910714				31.68		2.24		8.64		]750;800]	0		]750;800]	0		]750;800]	0		]0,7;0,75]	4		]15;16]	1		]75;80]	0		16.32
Average ETED length (kb)			42.24		0				73.28		2.56		17.76		]800;850]	0		]800;850]	0		]800;850]	0		]0,75;0,8]	2		]16;17]	0		]80;85]	0		10.56
Local	17.2076		86.08		0.94052				47.68		29.76		23.84		]850;900]	0		]850;900]	0		]850;900]	0		]0,8;0,85]	3		]17;18]	1		]85;90]	0		15.36
Overall	67.1728		32.32		1				53.12		8.64		11.68		]900;950]	0		]900;950]	0		]900;950]	0		]0,85;0,9]	7		]18;19]	2		]90;95]	0		24
Excluded	94.9679		31.36		0				58.88		2.24		11.52		]950;1000]	0		]950;1000]	0		]950;1000]	0		]0,9;0,95]	13		]19;20]	0		]95;100]	0		5.12
			29.44		0.913043				17.28		1.92		10.4		]1000;1050]	0		]1000;1050]	0		]1000;1050]	0		]0,95;1]	11		]20;21]	0		>100	0		2.24
Number of replication fork	235		59.52		0				74.56		5.44		7.52		]1050;1100]	0		]1050;1100]	0		]1050;1100]	0					]21;22]	0					6.08
Fork Density (forks/100 kb)	2.9774		58.56		0				40.32		11.2		9.12		]1100;1150]	0		]1100;1150]	0		]1100;1150]	0					]22;23]	1					10.88
			86.08		0.457249				32.96		4.8		12.48		]1150;1200]	0		]1150;1200]	0		]1150;1200]	0					]23;24]	2					11.84
Number of stretch	151		56		0				15.68		8		28		]1200;1250]	0		]1200;1250]	0		]1200;1250]	0					]24;25]	3					32.32
Average stretch size (kb)	15.4384		31.68		0				78.4		40.64		14.4		]1250;1300]	0		]1250;1300]	0		]1250;1300]	0					]25;26]	0					13.12
			33.28		0.403846				24		1.28		15.84		]1300;1350]	0		]1300;1350]	0		]1300;1350]	0					]26;27]	0					7.68
			61.76		0.891192				53.44		7.68		20		]1350;1400]	0		]1350;1400]	0		]1350;1400]	0					]27;28]	1					43.84
			73.28		0				25.28		35.52		22.24		]1400;1450]	0		]1400;1450]	0		]1400;1450]	0					]28;29]	0					6.72
			61.76		0.336788				57.6		24.64		42.56		]1450;1500]	0		]1450;1500]	0		]1450;1500]	0					]29;30]	1					21.76
			47.68		0				24		6.08		21.28		]1500;1550]	0		]1500;1550]	0		]1500;1550]	0					>30	11					11.84
			45.76		0.958042				101.12		4.48		6.56		]1550;1600]	0		]1550;1600]	0		]1550;1600]	0											2.24
			53.12		0				15.68		8.32		4.48		]1600;1650]	0		]1600;1650]	0		]1600;1650]	0											2.56
			103.04		0.0652174				76.48		6.4		17.44		]1650;1700]	0		]1650;1700]	0		]1650;1700]	0											23.36
			38.72		0.867769				30.08		22.4		48.32		]1700;1750]	0		]1700;1750]	0		]1700;1750]	0											29.76
			58.88		0				55.04		6.08		12.48		]1750;1800]	0		]1750;1800]	0		]1750;1800]	0											8.64
			17.28		0				58.88		35.2		7.68		]1800;1850]	0		]1800;1850]	0		]1800;1850]	0											2.24
			54.4		0.0882353				139.2		6.08		4.48		]1850;1900]	0		]1850;1900]	0		]1850;1900]	0											23.04
			92.8		0.937931				111.36		13.44		7.52		]1900;1950]	0		]1900;1950]	0		]1900;1950]	0											14.08
			39.36		0.96748				29.44		5.76		16.64		]1950;2000]	0		]1950;2000]	0		]1950;2000]	0											24
			74.56		0				51.2		11.2		22.88		>3000	0		>5000	0		>5000	0											1.92
			40.32		0				59.2		5.76		7.52																				14.08
			32.96		0				57.6		2.88																						5.44
			15.68		0				75.84		7.68																						11.2
			78.4		0				53.44		11.52																						4.8
			24		0				74.88		35.2																						1.6
			104.32		0.0184049				88.32		18.24																						8
			43.84		0.810219				79.36		7.68																						40.64
			53.44		0				94.72		17.28																						5.76
			25.28		0				47.68		2.88																						6.4
			57.6		0				25.28		23.68																						16
			60.48		0.925926				35.84		18.24																						1.28
			58.88		0.108696				77.44		30.72																						7.68
			33.92		0.735849				62.4		30.72																						10.88
			126.08		0.728426				71.04		8.96																						7.68
			38.08		0.957983				36.16		24.32																						35.52
			24		0				70.72		6.4																						24.64
			21.44		1				32.64		3.84																						6.08
			101.12		0				53.12		24.96																						4.48
			32		0.7				35.84		41.6																						2.56
			15.68		0				25.92		1.28																						36.48
			76.48		0				73.92		6.72																						21.44
			78.72		0.873984				80.96		2.56																						7.68
			30.08		0				48.32		3.84																						8.32
			55.04		0				39.68		10.88																						6.4
			58.88		0				32.32		1.6																						5.12
			139.2		0				63.68		32.64																						22.4
			111.36		0				57.6		27.84																						6.08
			65.6		0.780488				31.04		43.2																						35.2
			64.64		0.767327				22.4		4.48																						12.16
			50.56		1				20.8		1.92																						6.08
			56.64		0.0903955				49.6		6.72																						13.44
			45.76		1				39.36		4.16																						5.76
			75.84		0.704641				52.8		7.04																						11.2
			111.36		0.83046				33.28		10.56																						2.56
			29.44		0				41.92		2.24																						15.04
			43.2		0.711111				61.76		3.52																						5.76
			40.96		0.875				33.92		8.64																						2.88
			44.16		0.695652				16.64		3.2																						7.68
			54.08		0.236686				55.36		10.24																						11.52
			51.2		0				31.36		2.56																						6.72
			59.2		0				44.16		1.6																						50.56
			57.6		0				32.32		1.92																						5.12
			32.64		1				56.64		2.56																						45.76
			75.84		0																												35.2
			53.44		0																												18.24
			74.88		0																												22.72
			81.6		0.984314																												7.68
			88.32		0																												17.28
			79.36		0																												2.88
			94.72		0																												23.68
			47.68		0																												18.24
			25.28		0																												30.72
			37.12		0.913793																												32.96
			35.84		0																												2.88
			63.04		0.162437																												30.72
			70.4		0.95																												3.84
			95.04		0.602694																												8.96
			137.92		0.104408																												32.64
			77.44		0																												3.52
			66.24		0.36715																												76.8
			62.4		0																												9.6
			71.04		0																												24.32
			57.28		0.927374																												6.4
			36.16		0																												3.84
			70.72		0																												41.92
			32.64		0																												24.96
			53.12		0																												15.68
			105.28		0.984802																												41.6
			35.84		0																												1.28
			33.28		0.144231																												6.72
			25.92		0																												2.56
			73.92		0																												3.84
			80.96		0																												10.56
			68.48		0.981308																												10.88
			133.12		0.879808																												1.6
			48.32		0																												1.28
			28.8		0.944444																												20.48
			39.68		0																												32.64
			38.4		0.166667																												10.56
			45.44		0.887324																												93.12
			32.32		0																												4.8
			63.68		0																												31.04
			39.68		0.104839																												36.16
			57.6		0																												15.68
			31.04		0																												27.84
			22.4		0																												43.2
			20.8		0																												30.4
			49.6		0																												27.2
			40		0.944																												4.48
			39.36		0																												1.92
			38.4		0.841667																												32
			52.8		0																												6.72
			105.28		0.155015																												1.6
			33.28		0																												4.16
			45.44		0.901408																												27.2
			41.92		0																												10.56
			61.76		0																												7.04
			33.92		0																												25.28
			112.32		0.145299																												10.56
			44.48		0.057554																												2.24
			16.64		0																												3.52
			55.36		0																												11.84
			31.36		0																												8.64
			44.16		0																												3.2
			32.32		0																												17.28
			56.64		0																												10.24
																																	2.56
																																	1.6
																																	1.92
																																	2.56

## Sheet: 10f1
23.36				Fiber Length	23.36
				Replicated DNA	0
				Number of eyes	0
				Replication extent	0
				Number of Eye to Eye Distances	0
				Average eye length	NA
				Average Eye to Eye Distance length	NA

## Sheet: 10f2
18.24				Fiber Length	27.2
	7.68			Replicated DNA	7.68
1.28				Number of eyes	1
				Replication extent	0.282353
				Number of Eye to Eye Distances	0
				Average eye length	7.68
				Average Eye to Eye Distance length	NA

## Sheet: 10f3
34.56				Fiber Length	34.56
				Replicated DNA	0
				Number of eyes	0
				Replication extent	0
				Number of Eye to Eye Distances	0
				Average eye length	NA
				Average Eye to Eye Distance length	NA

## Sheet: 10f4
	30.4			Fiber Length	48.64
1.28				Replicated DNA	45.12
	8			Number of eyes	1
2.24				Replication extent	0.927632
	6.72
				Number of Eye to Eye Distances	0
				Average eye length	8
				Average Eye to Eye Distance length	NA

## Sheet: 10f5
8.64				Fiber Length	56.64
	3.84			Replicated DNA	20.16
16		20.48		Number of eyes	3
	5.12			Replication extent	0.355932
10.24		18.4
	11.2			Number of Eye to Eye Distances	2
1.6				Average eye length	6.72
				Average Eye to Eye Distance length	19.44

## Sheet: 10f6
27.52				Fiber Length	27.52
				Replicated DNA	0
				Number of eyes	0
				Replication extent	0
				Number of Eye to Eye Distances	0
				Average eye length	NA
				Average Eye to Eye Distance length	NA

## Sheet: 11f1
80.64				Fiber Length	80.64
				Replicated DNA	0
				Number of eyes	0
				Replication extent	0
				Number of Eye to Eye Distances	0
				Average eye length	NA
				Average Eye to Eye Distance length	NA

## Sheet: 11f2
20.16				Fiber Length	20.16
				Replicated DNA	0
				Number of eyes	0
				Replication extent	0
				Number of Eye to Eye Distances	0
				Average eye length	NA
				Average Eye to Eye Distance length	NA

## Sheet: 11f3
	14.4			Fiber Length	18.88
1.28				Replicated DNA	17.6
	3.2			Number of eyes	0
				Replication extent	0.932203
				Number of Eye to Eye Distances	0
				Average eye length	NA
				Average Eye to Eye Distance length	NA

[truncated: 139 more sheets: 12f1, 13f1, 13f2, 14f1, 15f1, 15f2, 15f3, 16f1, 17f1, 17f2, 18f1, 18f2, 19f1, 19f2, 1f1, 20f1, 20f2, 20f3, 20f4, 21f1 …]
