# Supplementary material for: Tight Chk1 Levels Control Replication Cluster Activation in Xenopus
Source: PLoS One. 2015 Jun 5;10(6):e0129090. doi: 10.1371/journal.pone.0129090 (PMC4457610; doi:10.1371/journal.pone.0129090)
Supplement: S1 File — (ZIP) [file pone.0129090.s009.zip › S1File/Fig7FGcombingcontrol.xls]

## Sheet: Données Totales
Analysed DNA (kb)	9044.48		Fiber length (kb)		Replication extent		Fully replicated fibers (kb)		Unreplicated fibers (kb)		Eye Length (kb)		ETED length (kb)		Classes Taille Fibre						Classes Taille Fibre Non répliqués			Classes Taille Taux Réplication			Classes Taille Yeux Réplication			Classes Taille ETED			Marquages
Replicated DNA(kb)	236.8		53.44		0				53.44		8.96		13.6		]0;50]	81					]0;50]	70		[0]	2880		]0;1]	0		]0;5]	1		8.96
Replication Extent	0.0261817		83.84		0				83.84		3.52		15.2		]50;100]	68					]50;100]	62		]0;0,05]	2		]1;2]	8		]5;10]	8		7.04
Number of analysed fibers	161		65.6		0				65.6		2.24		6.24		]100;150]	12					]100;150]	12		]0,05;0,1]	5		]2;3]	3		]10;15]	4		3.52
Number of fully replicated fibers	0		62.72		0				62.72		4.48		7.52		]150;200]	0					]150;200]	0		]0,1;0,15]	1		]3;4]	1		]15;20]	1		3.2
Number of unreplicated Fibers	144		88.96		0				88.96		11.2		9.92		]200;250]	0					]200;250]	0		]0,15;0,2]	1		]4;5]	3		]20;25]	0		2.24
Average size of all fibers (kb)	56.1769		38.4		0				38.4		10.88		13.92		]250;300]	0					]250;300]	0		]0,2;0,25]	1		]5;6]	1		]25;30]	0		24.32
Average size of fully replicated fibers (kb)	0		15.04		0.595745				49.92		9.6		11.04		]300;350]	0					]300;350]	0		]0,25;0,3]	0		]6;7]	2		]30;35]	0		4.48
Average size of unreplicated fibers (kb)	57.1711		49.92		0				100.16		6.72		6.88		]350;400]	0					]350;400]	0		]0,3;0,35]	0		]7;8]	1		]35;40]	0		4.48
			100.16		0				80.64		10.24		14.88		]400;450]	0					]400;450]	0		]0,35;0,4]	0		]8;9]	3		]40;45]	0		12.8
Number of replication eyes	29		18.24		0.754386				133.76		2.24		6.88		]450;500]	0					]450;500]	0		]0,4;0,45]	0		]9;10]	3		]45;50]	0		11.2
Average Eye Length (kb)			80.64		0				83.52		1.6		3.36		]500;550]	0					]500;550]	0		]0,45;0,5]	0		]10;11]	2		]50;55]	0		10.88
Local	5.74897		38.4		0.0583333				35.84		5.44		7.68		]550;600]	0					]550;600]	0		]0,5;0,55]	0		]11;12]	1		]55;60]	0		9.6
Overall	6.86377		36.48		0.912281				43.84		2.56		8.64		]600;650]	0					]600;650]	0		]0,55;0,6]	1		]12;13]	0		]60;65]	0		5.76
Excluded	12.7273		133.76		0				44.8		9.92		6.08		]650;700]	0					]650;700]	0		]0,6;0,65]	2		]13;14]	0		]65;70]	0		6.72
			83.52		0				16		7.36				]700;750]	0					]700;750]	0		]0,65;0,7]	0		]14;15]	0		]70;75]	0		10.24
Number of eye to eye distances (ETED)	14		35.84		0				54.08		8.32				]750;800]	0					]750;800]	0		]0,7;0,75]	0		]15;16]	0		]75;80]	0		2.24
Average ETED length (kb)			43.84		0				97.92		16.96				]800;850]	0					]800;850]	0		]0,75;0,8]	2		]16;17]	1		]80;85]	0		1.6
Local	9.41714		44.8		0				34.88		1.92				]850;900]	0					]850;900]	0		]0,8;0,85]	1		]17;18]	0		]85;90]	0		2.24
Overall	262.159		16		0				42.56		1.6				]900;950]	0					]900;950]	0		]0,85;0,9]	0		]18;19]	0		]90;95]	0		5.44
Excluded	434.763		54.08		0				107.2		4.48				]950;1000]	0					]950;1000]	0		]0,9;0,95]	1		]19;20]	0		]95;100]	0		2.56
			97.92		0				23.36		4.16				]1000;1050]	0					]1000;1050]	0		]0,95;1]	0		]20;21]	0		>100	0		9.92
Number of replication fork	69		34.88		0				56.64		1.28				]1050;1100]	0					]1050;1100]	0					]21;22]	0					7.36
Fork Density (forks/100 kb)	0.762896		42.56		0				25.6		9.6				]1100;1150]	0					]1100;1150]	0					]22;23]	0					3.52
			107.2		0				32		1.6				]1150;1200]	0					]1150;1200]	0					]23;24]	0					8.32
Number of stretch	40		42.56		0.819549				60.16		1.28				]1200;1250]	0					]1200;1250]	0					]24;25]	0					16.96
Average stretch size (kb)	5.92		23.36		0				48.64		8.32				]1250;1300]	0					]1250;1300]	0					]25;26]	0					1.92
			56.64		0				33.6		1.92				]1300;1350]	0					]1300;1350]	0					]26;27]	0					1.6
			25.6		0				72		6.4				]1350;1400]	0					]1350;1400]	0					]27;28]	0					4.48
			32		0				24.32		1.92				]1400;1450]	0					]1400;1450]	0					]28;29]	0					4.16
			60.16		0				23.36						]1450;1500]	0					]1450;1500]	0					]29;30]	0					1.28
			48.64		0				47.04						]1500;1550]	0					]1500;1550]	0					>30	0					1.28
			33.6		0				22.08						]1550;1600]	0					]1550;1600]	0											9.6
			72		0				29.76						]1600;1650]	0					]1600;1650]	0											1.6
			24.32		0				45.76						]1650;1700]	0					]1650;1700]	0											1.28
			23.36		0				47.04						]1700;1750]	0					]1700;1750]	0											8.32
			64.32		0.149254				25.6						]1750;1800]	0					]1750;1800]	0											1.92
			47.04		0				46.4						]1800;1850]	0					]1800;1850]	0											6.4
			22.08		0				31.68						]1850;1900]	0					]1850;1900]	0											1.6
			78.08		0.0737705				46.08						]1900;1950]	0					]1900;1950]	0											1.92
			29.76		0				32.32						]1950;2000]	0					]1950;2000]	0											3.84
			45.76		0				55.36						>3000	0					>5000	0
			84.8		0.2				42.56
			47.04		0				149.44
			33.6		0.0666667				50.24
			25.6		0				77.12
			46.4		0				48.32
			31.68		0				30.4
			46.08		0				52.48
			32.32		0				28.8
			55.36		0				97.28
			42.56		0				62.08
			149.44		0				55.36
			34.24		0.046729				29.76
			50.24		0				55.36
			77.12		0				55.68
			48.32		0				98.56
			30.4		0				83.2
			52.48		0				18.88
			28.8		0				36.16
			97.28		0				36.16
			62.08		0				33.28
			55.36		0				27.52
			29.76		0				65.28
			55.36		0				53.12
			55.68		0				75.52
			98.56		0				117.76
			83.2		0				80
			49.28		0.0454545				54.4
			18.88		0				71.36
			36.16		0				58.24
			36.16		0				34.24
			39.68		0.637097				78.08
			33.28		0				49.6
			27.52		0				103.04
			65.28		0				73.92
			53.12		0				105.6
			75.52		0				98.56
			117.76		0				79.36
			80		0				61.76
			54.4		0				72.96
			71.36		0				57.6
			58.24		0				35.2
			34.24		0				21.12
			78.08		0				58.56
			40.64		0.755906				95.04
			49.6		0				25.6
			103.04		0				108.48
			73.92		0				47.04
			105.6		0				75.52
			98.56		0				42.56
			79.36		0				66.56
			61.76		0				15.04
			72.96		0				100.48
			57.6		0				37.12
			35.2		0				101.12
			21.12		0				37.44
			58.56		0				62.4
			95.04		0				15.36
			25.6		0				43.84
			108.48		0				66.88
			47.04		0				27.84
			75.52		0				48
			42.56		0				29.76
			66.56		0				75.52
			15.04		0				68.16
			100.48		0				52.48
			37.12		0				49.28
			101.12		0				31.36
			37.44		0				35.52
			62.4		0				89.6
			15.36		0				67.2
			43.84		0				46.08
			66.88		0				29.12
			27.52		0.22093				134.4
			27.84		0				105.28
			48		0				61.12
			29.76		0				55.68
			75.52		0				33.92
			68.16		0				21.12
			52.48		0				37.44
			49.28		0				47.04
			84.16		0.0646388				86.08
			31.36		0				35.2
			35.52		0				93.76
			89.6		0				32.96
			67.2		0				44.48
			46.08		0				83.52
			29.12		0				73.92
			134.4		0				75.84
			105.28		0				27.84
			61.12		0				47.68
			55.68		0				42.56
			33.92		0				71.68
			21.12		0				34.24
			37.44		0				54.72
			50.24		0.636943				31.04
			47.04		0				21.44
			86.08		0				83.2
			35.2		0				97.6
			93.76		0				78.4
			32.96		0				40.64
			44.48		0				43.2
			74.56		0.0772532				54.72
			83.52		0				70.72
			73.92		0
			75.84		0
			27.84		0
			47.68		0
			42.56		0
			71.68		0
			34.24		0
			54.72		0
			31.04		0
			21.44		0
			83.2		0
			97.6		0
			78.4		0
			40.64		0
			43.2		0
			54.72		0
			70.72		0

## Sheet: 10f1
53.44				Fiber Length	53.44
				Replicated DNA	0
				Number of eyes	0
				Replication extent	0
				Number of Eye to Eye Distances	0
				Average eye length	NA
				Average Eye to Eye Distance length	NA

## Sheet: 11f1
83.84				Fiber Length	83.84
				Replicated DNA	0
				Number of eyes	0
				Replication extent	0
				Number of Eye to Eye Distances	0
				Average eye length	NA
				Average Eye to Eye Distance length	NA

## Sheet: 12f1
65.6				Fiber Length	65.6
				Replicated DNA	0
				Number of eyes	0
				Replication extent	0
				Number of Eye to Eye Distances	0
				Average eye length	NA
				Average Eye to Eye Distance length	NA

## Sheet: 13f1
62.72				Fiber Length	62.72
				Replicated DNA	0
				Number of eyes	0
				Replication extent	0
				Number of Eye to Eye Distances	0
				Average eye length	NA
				Average Eye to Eye Distance length	NA

## Sheet: 14f1
88.96				Fiber Length	88.96
				Replicated DNA	0
				Number of eyes	0
				Replication extent	0
				Number of Eye to Eye Distances	0
				Average eye length	NA
				Average Eye to Eye Distance length	NA

## Sheet: 14f2
38.4				Fiber Length	38.4
				Replicated DNA	0
				Number of eyes	0
				Replication extent	0
				Number of Eye to Eye Distances	0
				Average eye length	NA
				Average Eye to Eye Distance length	NA

## Sheet: 14f3
3.84				Fiber Length	15.04
	8.96			Replicated DNA	8.96
2.24				Number of eyes	1
				Replication extent	0.595745
				Number of Eye to Eye Distances	0
				Average eye length	8.96
				Average Eye to Eye Distance length	NA

## Sheet: 15f1
49.92				Fiber Length	49.92
				Replicated DNA	0
				Number of eyes	0
				Replication extent	0
				Number of Eye to Eye Distances	0
				Average eye length	NA
				Average Eye to Eye Distance length	NA

## Sheet: 16f1
100.16				Fiber Length	100.16
				Replicated DNA	0
				Number of eyes	0
				Replication extent	0
				Number of Eye to Eye Distances	0
				Average eye length	NA
				Average Eye to Eye Distance length	NA

[truncated: 153 more sheets: 16f2, 16f3, 17f1, 18f1, 19f1, 1f1, 1f2, 1f3, 1f4, 1f5, 20f1, 20f2, 20f3, 20f4, 21f1, 21f2, 22f1, 22f2, 22f3, 23f1 …]
