# Supplementary material for: Tight Chk1 Levels Control Replication Cluster Activation in Xenopus
Source: PLoS One. 2015 Jun 5;10(6):e0129090. doi: 10.1371/journal.pone.0129090 (PMC4457610; doi:10.1371/journal.pone.0129090)
Supplement: S1 File — (ZIP) [file pone.0129090.s009.zip › S1File/Fig7HcombingAZDredselection.xls]

## Sheet: Données Totales
Analysed DNA (kb)	3983.68		Fiber length (kb)		Replication extent		Fully replicated fibers (kb)		Unreplicated fibers (kb)		Eye Length (kb)		ETED length (kb)		Classes Taille Fibre									Classes Taille Taux Réplication			Classes Taille Yeux Réplication			Classes Taille ETED			Marquages
Replicated DNA(kb)	2176		27.2		0.729412						5.76		13.76		]0;50]	48								[0]	0		]0;1]	0		]0;5]	27		5.76
Replication Extent	0.546229		33.6		0.733333						14.08		9.12		]50;100]	29								]0;0,05]	1		]1;2]	61		]5;10]	103		14.08
Number of analysed fibers	80		37.44		0.470085						4.8		8.16		]100;150]	3								]0,05;0,1]	1		]2;3]	47		]10;15]	55		4.8
Number of fully replicated fibers	0		40		0.576						9.6		6.72		]150;200]	0								]0,1;0,15]	0		]3;4]	27		]15;20]	17		9.6
Number of unreplicated Fibers	0		29.12		0.505495						4.16		7.2		]200;250]	0								]0,15;0,2]	0		]4;5]	25		]20;25]	10		4.16
Average size of all fibers (kb)	49.796		13.44		0.714286						6.08		6.24		]250;300]	0								]0,2;0,25]	5		]5;6]	22		]25;30]	5		6.08
Average size of fully replicated fibers (kb)	0		22.72		0.084507						1.6		11.52		]300;350]	0								]0,25;0,3]	7		]6;7]	12		]30;35]	3		1.6
Average size of unreplicated fibers (kb)	0		13.76		0.302326						4.48		9.12		]350;400]	0								]0,3;0,35]	4		]7;8]	25		]35;40]	0		4.48
			37.44		0.205128						5.44		7.52		]400;450]	0								]0,35;0,4]	4		]8;9]	12		]40;45]	1		5.44
Number of replication eyes	304		25.6		0.5875						6.08		8.48		]450;500]	0								]0,4;0,45]	2		]9;10]	10		]45;50]	1		6.08
Average Eye Length (kb)			60.16		0.569149						13.44		7.2		]500;550]	0								]0,45;0,5]	2		]10;11]	6		]50;55]	1		13.44
Local	7.15789		54.08		0.781065						2.24		3.2		]550;600]	0								]0,5;0,55]	9		]11;12]	6		]55;60]	0		2.24
Overall	7.15789		20.8		0.461538						4.48		10.08		]600;650]	0								]0,55;0,6]	7		]12;13]	4		]60;65]	0		4.48
Excluded	NA		38.72		0.520661						2.88		24.96		]650;700]	0								]0,6;0,65]	4		]13;14]	6		]65;70]	0		2.88
			23.68		0.513514						3.52		9.12		]700;750]	0								]0,65;0,7]	13		]14;15]	9		]70;75]	0		3.52
Number of eye to eye distances (ETED)	224		74.88		0.260684						1.92		7.36		]750;800]	0								]0,7;0,75]	10		]15;16]	3		]75;80]	1		1.92
Average ETED length (kb)			49.28		0.584416						1.92		5.44		]800;850]	0								]0,75;0,8]	7		]16;17]	4		]80;85]	0		1.92
Local	11.155		38.4		0.433333						7.36		9.76		]850;900]	0								]0,8;0,85]	3		]17;18]	3		]85;90]	0		7.36
Overall	13.1042		76.16		0.756303						9.6		6.56		]900;950]	0								]0,85;0,9]	1		]18;19]	2		]90;95]	0		9.6
Excluded	18.562		32.64		0.54902						1.92		10.56		]950;1000]	0								]0,9;0,95]	0		]19;20]	1		]95;100]	0		1.92
			56.96		0.719101						4.16		10.56		]1000;1050]	0								]0,95;1]	0		]20;21]	3		>100	0		4.16
Number of replication fork	608		42.56		0.270677						4.48		21.76		]1050;1100]	0											]21;22]	1					4.48
Fork Density (forks/100 kb)	15.2623		32.64		0.813725						3.2		5.92		]1100;1150]	0											]22;23]	2					3.2
			39.04		0.844262						2.56		8.64		]1150;1200]	0											]23;24]	1					2.56
Number of stretch	304		48.64		0.690789						12.48		8.48		]1200;1250]	0											]24;25]	0					12.48
Average stretch size (kb)	7.15789		51.2		0.68125						7.68		4		]1250;1300]	0											]25;26]	2					7.68
			27.2		0.882353						1.28		5.12		]1300;1350]	0											]26;27]	0					1.28
			33.6		0.67619						1.28		8.32		]1350;1400]	0											]27;28]	3					1.28
			23.36		0.205479						6.72		11.52		]1400;1450]	0											]28;29]	0					6.72
			123.52		0.23057						1.92		50.56		]1450;1500]	0											]29;30]	0					1.92
			54.72		0.666667						14.08		6.08		]1500;1550]	0											>30	7					14.08
			37.12		0.37069						1.28		7.36		]1550;1600]	0																	1.28
			31.04		0.670103						33.6		13.12		]1600;1650]	0																	33.6
			36.48		0.412281						7.36		7.68		]1650;1700]	0																	7.36
			48.32		0.258278						1.28		6.56		]1700;1750]	0																	1.28
			53.44		0.263473						9.6		7.36		]1750;1800]	0																	9.6
			49.28		0.383117						8.96		5.6		]1800;1850]	0																	8.96
			115.52		0.34072						2.56		15.2		]1850;1900]	0																	2.56
			50.88		0.685535						2.88		27.2		]1900;1950]	0																	2.88
			71.04		0.0225225						1.28		12.16		]1950;2000]	0																	1.28
			75.84		0.206751						4.48		9.12		>3000	0																	4.48
			99.2		0.654839						3.2		11.36																				3.2
			74.88		0.833333						8.96		16.16																				8.96
			25.92		0.395062						10.56		9.6																				10.56
			70.4		0.540909						5.44		4.8																				5.44
			19.84		0.516129						3.52		8.64																				3.52
			57.6		0.622222						2.88		15.84																				2.88
			58.56		0.262295						3.52		18.08																				3.52
			32.64		0.77451						4.8		13.12																				4.8
			22.4		0.685714						17.6		15.36																				17.6
			97.6		0.740984						1.28		7.84																				1.28
			47.68		0.657718						1.28		20.32																				1.28
			83.52		0.662835						8.64		11.52																				8.64
			132.48		0.572464						3.52		8.96																				3.52
			38.72		0.595041						1.92		8.16																				1.92
			59.84		0.524064						16.64		5.28																				16.64
			62.72		0.22449						3.52		6.72																				3.52
			64.96		0.581281						37.44		3.36																				37.44
			49.28		0.733766						16.64		3.52																				16.64
			47.04		0.693878						1.28		4.8																				1.28
			28.48		0.741573						5.44		3.84																				5.44
			61.76		0.279793						9.6		4.16																				9.6
			61.44		0.703125						9.92		3.2																				9.92
			46.4		0.765517						11.52		76																				11.52
			84.48		0.75						4.48		16.16																				4.48
			59.84		0.673797						1.92		7.04																				1.92
			43.2		0.325926						5.12		7.2																				5.12
			45.44		0.373239						4.48		14.56																				4.48
			33.6		0.542857						13.76		8																				13.76
			29.44		0.293478						12.8		8.96																				12.8
			39.68		0.774194						27.84		6.88																				27.84
			38.72		0.347107						5.12		4.32																				5.12
			56.64		0.548023						7.36		2.88																				7.36
			52.16		0.631902						13.12		3.04																				13.12
			84.48		0.727273						11.2		10.72																				11.2
			31.04		0.608247						1.92		6.24																				1.92
			87.68		0.791971						20.8		7.2																				20.8
			46.4		0.689655						14.08		3.84																				14.08
			32.64		0.627451						24		17.76																				24
			23.36		0.794521						14.4		7.36																				14.4
											2.88		6.56																				2.88
											5.44		8.48																				5.44
											2.56		4.64																				2.56
											2.24		10.24																				2.24
											1.28		9.76																				1.28
											1.6		6.88																				1.6
											1.6		8.96																				1.6
											1.92		12.64																				1.92
											2.56		8.96																				2.56
											3.2		10.4																				3.2
											1.92		8.64																				1.92
											2.56		13.28																				2.56
											1.28		7.04																				1.28
											10.56		7.84																				10.56
											22.72		3.68																				22.72
											1.92		4.8																				1.92
											8.96		5.92																				8.96
											2.88		13.92																				2.88
											12.16		13.28																				12.16
											1.6		4.8																				1.6
											4.8		15.2																				4.8
											6.08		5.76																				6.08
											8.64		9.6																				8.64
											1.28		4.8																				1.28
											4.48		2.88																				4.48
											1.6		21.28																				1.6
											1.6		15.68																				1.6
											1.92		10.72																				1.92
											5.44		16.64																				5.44
											2.88		22.24																				2.88
											1.92		30.24																				1.92
											2.24		12.32																				2.24
											2.88		2.56																				2.88
											2.56		9.28																				2.56
											3.52		5.12																				3.52
											2.24		10.56																				2.24
											8.32		4.8																				8.32
											12.8		3.68																				12.8
											1.6		6.08																				1.6
											1.92		8.16																				1.92
											2.56		5.6																				2.56
											1.92		8.48																				1.92
											1.6		3.36																				1.6
											7.04		3.52																				7.04
											1.28		5.44																				1.28
											4.8		4.96																				4.8
											2.88		11.04																				2.88
											1.28		6.08																				1.28
											1.28		8.48																				1.28
											6.72		12.16																				6.72
											3.52		5.28																				3.52
											3.2		41.12																				3.2
											1.6		7.04																				1.6
											2.24		9.28																				2.24
											2.56		9.28																				2.56
											4.8		25.92																				4.8
											20.48		11.2																				20.48
											1.6		8																				1.6
											5.44		10.56																				5.44
											1.6		10.56																				1.6
											1.6		6.56																				1.6
											1.92		6.08																				1.92
											3.84		12.96																				3.84
											5.12		7.84																				5.12
											1.92		11.2																				1.92
											1.28		6.08																				1.28
											7.04		8.64																				7.04
											25.28		9.76																				25.28
											2.88		19.04																				2.88
											7.04		10.88																				7.04
											21.12		12.64																				21.12
											1.6		17.92																				1.6
											44.8		30.88																				44.8
											8.64		27.68																				8.64
											8.96		14.72																				8.96
											1.28		22.4																				1.28
											1.28		13.92																				1.28
											2.56		9.28																				2.56
											5.12		4.96																				5.12
											11.84		11.84																				11.84
											2.88		45.6																				2.88
											3.52		7.04																				3.52
											1.28		11.84																				1.28
											7.04		9.92																				7.04
											2.88		12.16																				2.88
											3.84		9.76																				3.84
											1.6		8																				1.6
											1.28		12.32																				1.28
											1.92		12.48																				1.92
											5.44		9.12																				5.44
											2.88		11.84																				2.88
											1.92		8.96																				1.92
											13.44		33.6																				13.44
											1.6		7.68																				1.6
											4.16		16.96																				4.16
											8.96		8.64																				8.96
											7.68		5.12																				7.68
											2.24		4.64																				2.24
											2.56		5.92																				2.56
											10.56		6.56																				10.56
											9.28		14.08																				9.28
											1.6		8.8																				1.6
											14.4		8.8																				14.4
											7.68		21.76																				7.68
											7.68		28																				7.68
											45.76		13.76																				45.76
											1.6		8																				1.6
											3.52		8.96																				3.52
											4.16		5.28																				4.16
											14.4		9.28																				14.4
											2.88		20.48																				2.88
											7.68		11.04																				7.68
											1.6		11.2																				1.6
											3.52		11.52																				3.52
											18.56		8.48																				18.56
											3.84		10.56																				3.84
											6.08		8.64																				6.08
											7.36		8.32																				7.36
											2.24		10.72																				2.24
											3.52		13.12																				3.52
											6.4		6.24																				6.4
											25.92		22.4																				25.92
											9.28		17.44																				9.28
											4.16		13.6																				4.16
											5.12		12.8																				5.12
											27.52		21.28																				27.52
											19.52		13.76																				19.52
											5.76		5.92																				5.76
											4.48		8.32																				4.48
											16		12.32																				16
											7.04		15.52																				7.04
											9.6		6.08																				9.6
											5.44		5.92																				5.44
											3.52		12.8																				3.52
											3.2		11.52																				3.2
											9.6		7.68																				9.6
											5.12		10.4																				5.12
											7.36		18.72																				7.36
											1.6		8																				1.6
											7.68		18.88																				7.68
											10.24		25.28																				10.24
											3.2		8.32																				3.2
											5.12		7.84																				5.12
											2.88		10.56																				2.88
											8.64																						8.64
											36.16																						36.16
											11.84																						11.84
											5.12																						5.12
											10.88																						10.88
											4.8																						4.8
											17.6																						17.6
											3.52																						3.52
											2.24																						2.24
											6.72																						6.72
											3.52																						3.52
											4.8																						4.8
											13.76																						13.76
											11.2																						11.2
											2.88																						2.88
											3.52																						3.52
											2.56																						2.56
											6.72																						6.72
											2.56																						2.56
											17.92																						17.92
											7.04																						7.04
											8																						8
											2.56																						2.56
											36.16																						36.16
											4.8																						4.8
											22.4																						22.4
											18.88																						18.88
											4.8																						4.8
											7.36																						7.36
											2.88																						2.88
											5.12																						5.12
											1.28																						1.28
											2.88																						2.88
											1.6																						1.6
											9.6																						9.6
											11.2																						11.2
											2.88																						2.88
											2.88																						2.88
											7.36																						7.36
											7.04																						7.04
											3.84																						3.84
											2.88																						2.88
											2.24																						2.24
											3.52																						3.52
											7.68																						7.68
											8.64																						8.64
											14.4																						14.4
											3.84																						3.84
											4.8																						4.8
											4.8																						4.8
											7.68																						7.68
											4.16																						4.16
											16.64																						16.64
											2.56																						2.56
											31.36																						31.36
											1.6																						1.6
											20.16																						20.16
											2.24																						2.24
											6.4																						6.4
											7.04																						7.04
											14.4																						14.4
											6.4																						6.4
											1.92																						1.92
											2.88																						2.88
											2.24																						2.24
											14.4																						14.4
											2.24																						2.24
											10.24																						10.24
											1.28																						1.28
											16.96																						16.96
											5.76																						5.76
											7.68																						7.68
											27.52																						27.52
											16																						16
											16																						16
											8.64																						8.64
											5.44																						5.44
											6.4																						6.4
											13.12																						13.12
											5.44																						5.44

## Sheet: 10f1
1.92				Fiber Length	27.2
	5.76			Replicated DNA	19.84
3.84		13.76		Number of eyes	2
	14.08			Replication extent	0.729412
1.6
				Number of Eye to Eye Distances	1
				Average eye length	9.92
				Average Eye to Eye Distance length	13.76

## Sheet: 11f1
2.24				Fiber Length	33.6
	4.8			Replicated DNA	24.64
1.92		9.12		Number of eyes	4
	9.6			Replication extent	0.733333
1.28		8.16
	4.16			Number of Eye to Eye Distances	3
1.6		6.72		Average eye length	6.16
	6.08			Average Eye to Eye Distance length	8
1.92

## Sheet: 12f1
2.56				Fiber Length	37.44
	1.6			Replicated DNA	17.6
4.16		7.2		Number of eyes	4
	4.48			Replication extent	0.470085
1.28		6.24
	5.44			Number of Eye to Eye Distances	3
5.76		11.52		Average eye length	4.4
	6.08			Average Eye to Eye Distance length	8.32
6.08

## Sheet: 13f1
2.24				Fiber Length	40
	13.44			Replicated DNA	23.04
1.28		9.12		Number of eyes	4
	2.24			Replication extent	0.576
4.16		7.52
	4.48			Number of Eye to Eye Distances	3
4.8		8.48		Average eye length	5.76
	2.88			Average Eye to Eye Distance length	8.37333
4.48

## Sheet: 14f1
1.92				Fiber Length	29.12
	3.52			Replicated DNA	14.72
4.48		7.2		Number of eyes	4
	1.92			Replication extent	0.505495
1.28		3.2
	1.92			Number of Eye to Eye Distances	3
5.44		10.08		Average eye length	3.68
	7.36			Average Eye to Eye Distance length	6.82667
1.28

## Sheet: 14f2
1.92				Fiber Length	13.44
	9.6			Replicated DNA	9.6
1.92				Number of eyes	1
				Replication extent	0.714286
				Number of Eye to Eye Distances	0
				Average eye length	9.6
				Average Eye to Eye Distance length	NA

## Sheet: 14f3
2.56				Fiber Length	22.72
	1.92			Replicated DNA	1.92
18.24				Number of eyes	1
				Replication extent	0.084507
				Number of Eye to Eye Distances	0
				Average eye length	1.92
				Average Eye to Eye Distance length	NA

## Sheet: 14f4
1.6				Fiber Length	13.76
	4.16			Replicated DNA	4.16
8				Number of eyes	1
				Replication extent	0.302326
				Number of Eye to Eye Distances	0
				Average eye length	4.16
				Average Eye to Eye Distance length	NA

## Sheet: 15f1
5.76				Fiber Length	37.44
	4.48			Replicated DNA	7.68
21.12		24.96		Number of eyes	2
	3.2			Replication extent	0.205128
2.88
				Number of Eye to Eye Distances	1
				Average eye length	3.84
				Average Eye to Eye Distance length	24.96

[truncated: 72 more sheets: 16f1, 17f1, 17f2, 18f1, 18f2, 19f1, 1f1, 20f1, 21f1, 22f1, 23f1, 23f2, 24f1, 25f1, 25f2, 26f1, 26f2, 27f1, 28f1, 28f2 …]
