# Supplementary material for: Tight Chk1 Levels Control Replication Cluster Activation in Xenopus
Source: PLoS One. 2015 Jun 5;10(6):e0129090. doi: 10.1371/journal.pone.0129090 (PMC4457610; doi:10.1371/journal.pone.0129090)
Supplement: S1 File — (ZIP) [file pone.0129090.s009.zip › S1File/Fig7Hcombingcontrolredselection.xls]

## Sheet: Données Totales
Analysed DNA (kb)	4598.4		Fiber length (kb)		Replication extent		Fully replicated fibers (kb)		Unreplicated fibers (kb)		Eye Length (kb)		ETED length (kb)		Classes Taille Fibre						Classes Taille Fibre Non répliqués			Classes Taille Taux Réplication			Classes Taille Yeux Réplication			Classes Taille ETED			Marquages
Replicated DNA(kb)	1131.52		26.88		0.166667				20.16		3.2		3.52		]0;50]	78					]0;50]	43		[0]	1040		]0;1]	0		]0;5]	20		3.2
Replication Extent	0.246068		26.56		0.433735				35.52		1.28		16.48		]50;100]	30					]50;100]	9		]0;0,05]	0		]1;2]	54		]5;10]	59		1.28
Number of analysed fibers	109		20.16		0				49.92		4.16		9.76		]100;150]	1					]100;150]	0		]0,05;0,1]	1		]2;3]	25		]10;15]	38		7.36
Number of fully replicated fibers	0		26.24		0.195122				26.88		5.12		4.64		]150;200]	0					]150;200]	0		]0,1;0,15]	4		]3;4]	28		]15;20]	14		4.16
Number of unreplicated Fibers	52		35.52		0				31.04		16		7.2		]200;250]	0					]200;250]	0		]0,15;0,2]	5		]4;5]	13		]20;25]	4		5.12
Average size of all fibers (kb)	42.1872		49.28		0.577922				30.08		12.48		11.84		]250;300]	0					]250;300]	0		]0,2;0,25]	4		]5;6]	14		]25;30]	1		16
Average size of fully replicated fibers (kb)	0		49.92		0				37.12		1.28		6.88		]300;350]	0					]300;350]	0		]0,25;0,3]	3		]6;7]	8		]30;35]	0		12.48
Average size of unreplicated fibers (kb)	38.2092		26.88		0				55.04		2.88		12.16		]350;400]	0					]350;400]	0		]0,3;0,35]	4		]7;8]	16		]35;40]	0		1.28
			20.48		0.203125				29.12		1.28		5.6		]400;450]	0					]400;450]	0		]0,35;0,4]	4		]8;9]	6		]40;45]	0		2.88
Number of replication eyes	192		31.04		0				55.04		2.88		9.76		]450;500]	0					]450;500]	0		]0,4;0,45]	2		]9;10]	6		]45;50]	0		1.28
Average Eye Length (kb)			42.88		0.552239				21.44		8.96		6.56		]500;550]	0					]500;550]	0		]0,45;0,5]	3		]10;11]	4		]50;55]	0		1.28
Local	4.96		30.08		0				22.4		7.04		9.92		]550;600]	0					]550;600]	0		]0,5;0,55]	4		]11;12]	4		]55;60]	0		2.88
Overall	5.36265		36.16		0.504425				42.56		2.24		5.44		]600;650]	0					]600;650]	0		]0,55;0,6]	8		]12;13]	7		]60;65]	0		8.96
Excluded	9.42105		37.12		0				32.96		6.72		10.08		]650;700]	0					]650;700]	0		]0,6;0,65]	8		]13;14]	2		]65;70]	0		7.04
			55.04		0				27.84		3.52		7.84		]700;750]	0					]700;750]	0		]0,65;0,7]	3		]14;15]	0		]70;75]	0		2.24
Number of eye to eye distances (ETED)	136		56.96		0.61236				43.2		1.28		11.84		]750;800]	0					]750;800]	0		]0,7;0,75]	2		]15;16]	2		]75;80]	0		4.48
Average ETED length (kb)			22.72		0.549296				33.92		8.96		12.96		]800;850]	0					]800;850]	0		]0,75;0,8]	0		]16;17]	1		]80;85]	0		6.72
Local	9.80824		63.68		0.562814				19.84		6.08		7.2		]850;900]	0					]850;900]	0		]0,8;0,85]	1		]17;18]	0		]85;90]	0		3.52
Overall	21.7934		29.12		0				63.68		2.56		6.24		]900;950]	0					]900;950]	0		]0,85;0,9]	0		]18;19]	0		]90;95]	0		1.28
Excluded	43.5264		55.04		0				42.56		1.92		8.64		]950;1000]	0					]950;1000]	0		]0,9;0,95]	1		]19;20]	1		]95;100]	0		2.24
			20.16		0.730159				22.72		5.76		2.56		]1000;1050]	0					]1000;1050]	0		]0,95;1]	0		]20;21]	0		>100	0		1.6
Number of replication fork	422		74.24		0.133621				44.16		4.16		26.56		]1050;1100]	0					]1050;1100]	0					]21;22]	0					8.96
Fork Density (forks/100 kb)	9.17711		22.72		0.211268				48.64		11.2		8.96		]1100;1150]	0					]1100;1150]	0					]22;23]	0					6.08
			21.44		0				38.4		4.8		14.08		]1150;1200]	0					]1150;1200]	0					]23;24]	1					2.56
Number of stretch	230		32		0.3				34.24		1.92		10.72		]1200;1250]	0					]1200;1250]	0					]24;25]	0					1.92
Average stretch size (kb)	4.91965		22.4		0				42.24		12.16		5.28		]1250;1300]	0					]1250;1300]	0					]25;26]	0					5.76
			33.92		0.603774				32.64		7.36		9.12		]1300;1350]	0					]1300;1350]	0					]26;27]	0					4.16
			42.56		0				54.72		1.92		9.12		]1350;1400]	0					]1350;1400]	0					]27;28]	0					3.84
			26.24		0.609756				58.24		2.88		6.72		]1400;1450]	0					]1400;1450]	0					]28;29]	0					1.28
			32.96		0				24.64		4.8		4.16		]1450;1500]	0					]1450;1500]	0					]29;30]	0					11.2
			27.84		0				52.48		3.2		4.96		]1500;1550]	0					]1500;1550]	0					>30	0					4.8
			75.84		0.164557				60.16		1.28		24.96		]1550;1600]	0					]1550;1600]	0											1.92
			43.2		0				61.12		1.28		3.04		]1600;1650]	0					]1600;1650]	0											12.16
			54.08		0.319527				32.96		1.28		11.04		]1650;1700]	0					]1650;1700]	0											7.36
			32.64		0.490196				23.68		3.2		8.8		]1700;1750]	0					]1700;1750]	0											1.92
			33.92		0				31.04		1.28		3.52		]1750;1800]	0					]1750;1800]	0											2.88
			55.04		0.313953				43.52		1.6		14.72		]1800;1850]	0					]1800;1850]	0											4.8
			35.52		0.621622				39.04		1.28		3.52		]1850;1900]	0					]1850;1900]	0											8.96
			61.44		0.135417				46.4		5.12		5.6		]1900;1950]	0					]1900;1950]	0											3.2
			19.84		0				40		2.88		8.32		]1950;2000]	0					]1950;2000]	0											2.56
			51.52		0.385093				30.72		4.48		6.08		>3000	0					>5000	0											1.28
			63.68		0				29.44		3.52		5.6																				1.28
			45.12		0.560284				42.56		7.04		6.08																				1.28
			74.56		0.463519				65.28		1.92		18.88																				3.2
			42.56		0				30.4		3.2		7.52																				1.28
			22.72		0				31.36		2.56		5.12																				1.6
			68.16		0.361502				38.72		4.16		6.72																				3.52
			30.08		0.478723				37.12		4.8		8.32																				1.28
			39.36		0.577236				20.48		1.6		10.72																				4.48
			52.48		0.72561				31.04		1.28		13.12																				5.12
			44.16		0				43.84		2.24		12.96																				2.56
			47.68		0.557047				34.56		1.28		14.08																				2.88
			48.64		0						1.28		7.68																				4.48
			66.56		0.605769						4.48		13.28																				3.52
			38.4		0						3.2		15.04																				7.04
			40.96		0.117188						1.28		15.68																				2.24
			34.24		0						2.88		5.76																				1.92
			32		0.52						1.6		6.08																				3.2
			42.24		0						5.12		24.64																				2.56
			32.64		0						3.2		5.28																				4.16
			37.44		0.589744						1.6		9.76																				1.92
			54.72		0						7.04		7.52																				4.8
			58.24		0						2.56		6.08																				1.6
			60.16		0.526596						7.68		4																				1.28
			24.64		0						9.92		7.36																				2.24
			52.48		0						1.28		6.08																				1.28
			28.48		0.280899						1.92		16.48																				1.28
			60.16		0						8.96		9.44																				4.48
			65.92		0.699029						1.28		20.64																				3.2
			61.12		0						7.04		16.16																				1.28
			47.68		0.308725						1.6		13.44																				2.88
			32.96		0						2.56		10.88																				1.6
			23.68		0						1.92		8.48																				3.84
			37.12		0.241379						13.76		12.48																				6.08
			31.04		0						8.64		16																				5.12
			37.76		0.423729						7.36		6.72																				3.2
			32.96		0.203883						3.52		3.2																				1.6
			75.52		0.59322						7.36		9.76																				7.04
			59.2		0.616216						3.2		7.84																				2.56
			43.52		0						11.52		7.36																				7.68
			39.04		0						2.56		8.96																				9.92
			52.8		0.10303						5.12		8.8																				1.28
			46.4		0						1.28		20.96																				1.92
			40		0						1.28		15.36																				8.96
			30.72		0						1.92		12																				1.28
			106.56		0.297297						5.44		15.52																				7.04
			29.44		0						5.12		13.12																				1.6
			43.84		0.620438						2.88		8.96																				2.56
			38.08		0.663866						4.8		12.8																				1.92
			27.2		0.905882						3.52		11.2																				13.76
			42.56		0						1.92		8																				6.4
			65.28		0						5.76		4.8																				8.64
			30.4		0						1.28		11.84																				7.36
			43.84		0.605839						16.96		13.76																				2.88
			31.36		0						5.76		19.84																				3.52
			55.36		0.803468						1.6		12.48																				7.36
			47.68		0.677852						9.6		12.64																				3.2
			51.2		0.09375						23.36		4.64																				11.52
			36.8		0.286957						1.28		4.48																				2.56
			52.16		0.386503						12.16		4.96																				5.12
			38.72		0						1.92		5.28																				1.28
			37.12		0						5.12		4.16																				1.92
			20.48		0						7.36		8.8																				1.28
			31.04		0						6.72		5.6																				1.92
			18.56		0.396552						12.48		4.8																				5.44
			44.48		0.165468						8		6.24																				5.12
			66.56		0.1875						2.24		10.24																				2.88
			43.84		0						1.6		10.08																				4.8
			34.56		0						1.92		4.96																				1.28
											2.88		13.6																				1.92
											3.2		15.04																				3.52
											9.92		14.56																				1.92
											1.6		10.08																				5.76
											7.04		12.32																				1.28
											1.28		4																				16.96
											13.76		6.72																				5.76
											5.12		9.28																				1.6
											11.2		6.56																				9.6
											4.8		14.56																				23.36
											7.68		7.84																				1.28
											10.24		11.84																				2.24
											9.28		10.24																				12.16
											8		16.16																				1.92
											6.72		16.64																				5.12
											8.96		5.92																				7.36
											5.76		8.48																				9.28
											3.2		10.24																				6.72
											1.28		4.96																				12.48
											2.56		14.72																				8
											3.52		5.76																				2.24
											2.88		3.36																				1.6
											6.72		11.52																				1.92
											2.88		19.2																				2.88
											2.88		11.52																				3.2
											2.24		6.56																				9.92
											10.24		8.32																				1.6
											7.68																						1.92
											3.52																						7.04
											1.92																						1.28
											3.2																						13.76
											3.52																						2.88
											3.84																						5.12
											1.92																						11.2
											3.84																						4.8
											1.6																						7.68
											4.48																						8
											1.92																						10.24
											5.44																						9.28
											12.48																						8
											3.84																						6.72
											2.88																						11.84
											3.2																						8.96
											2.24																						5.76
											9.92																						1.92
											10.56																						3.2
											5.76																						1.28
											1.6																						2.56
											3.84																						3.52
											3.2																						2.88
											1.6																						6.72
											4.8																						2.88
											6.08																						1.6
											1.28																						2.88
											12.16																						2.24
											9.92																						8.96
											3.2																						10.24
											3.52																						7.68
											8																						3.52
											6.08																						1.92
											11.2																						3.2
											15.04																						3.52
											10.24																						3.84
											19.2																						1.92
											2.24																						3.84
											3.2																						1.6
											6.08																						4.48
											8.64																						1.92
											3.52																						5.44
											1.28																						12.48
											1.6																						3.84
											1.6																						2.88
											1.6																						3.2
											1.6																						2.24
											1.92																						9.92
											12.16																						10.56
											3.2																						5.76
											1.28																						1.6
											4.48																						3.84
											2.88																						10.24
											2.88																						3.2
											7.68																						1.6
											1.92																						4.8
																																	6.08
																																	1.28
																																	12.16
																																	9.92
																																	3.2
																																	21.12
																																	3.52
																																	1.28
																																	8
																																	6.08
																																	11.2
																																	15.04
																																	10.24
																																	19.2
																																	9.6
																																	2.24
																																	3.2
																																	6.08
																																	8.64
																																	2.56
																																	3.52
																																	1.28
																																	1.6
																																	1.6
																																	1.6
																																	5.76
																																	1.6
																																	1.92
																																	12.16
																																	3.2
																																	1.28
																																	2.88
																																	4.48
																																	4.48
																																	2.88
																																	2.88
																																	7.68
																																	1.92

## Sheet: 10f1
17.92				Fiber Length	26.88
	3.2			Replicated DNA	4.48
1.28		3.52		Number of eyes	2
	1.28			Replication extent	0.166667
3.2
				Number of Eye to Eye Distances	1
				Average eye length	2.24
				Average Eye to Eye Distance length	3.52

## Sheet: 11f1
	7.36			Fiber Length	26.56
12.16				Replicated DNA	11.52
	4.16			Number of eyes	1
2.88				Replication extent	0.433735
				Number of Eye to Eye Distances	0
				Average eye length	4.16
				Average Eye to Eye Distance length	NA

## Sheet: 11f2
20.16				Fiber Length	20.16
				Replicated DNA	0
				Number of eyes	0
				Replication extent	0
				Number of Eye to Eye Distances	0
				Average eye length	NA
				Average Eye to Eye Distance length	NA

## Sheet: 11f3
7.04				Fiber Length	26.24
	5.12			Replicated DNA	5.12
14.08				Number of eyes	1
				Replication extent	0.195122
				Number of Eye to Eye Distances	0
				Average eye length	5.12
				Average Eye to Eye Distance length	NA

## Sheet: 12f1
35.52				Fiber Length	35.52
				Replicated DNA	0
				Number of eyes	0
				Replication extent	0
				Number of Eye to Eye Distances	0
				Average eye length	NA
				Average Eye to Eye Distance length	NA

## Sheet: 12f2
16.96				Fiber Length	49.28
	16			Replicated DNA	28.48
2.24		16.48		Number of eyes	2
	12.48			Replication extent	0.577922
1.6
				Number of Eye to Eye Distances	1
				Average eye length	14.24
				Average Eye to Eye Distance length	16.48

## Sheet: 13f1
49.92				Fiber Length	49.92
				Replicated DNA	0
				Number of eyes	0
				Replication extent	0
				Number of Eye to Eye Distances	0
				Average eye length	NA
				Average Eye to Eye Distance length	NA

## Sheet: 13f2
26.88				Fiber Length	26.88
				Replicated DNA	0
				Number of eyes	0
				Replication extent	0
				Number of Eye to Eye Distances	0
				Average eye length	NA
				Average Eye to Eye Distance length	NA

## Sheet: 13f3
2.56				Fiber Length	20.48
	1.28			Replicated DNA	4.16
7.68		9.76		Number of eyes	2
	2.88			Replication extent	0.203125
6.08
				Number of Eye to Eye Distances	1
				Average eye length	2.08
				Average Eye to Eye Distance length	9.76

[truncated: 101 more sheets: 13f4, 14f1, 14f2, 15f1, 15f2, 16f1, 16f2, 17f1, 18f1, 18f2, 19f1, 19f2, 1f1, 20f1, 21f1, 21f2, 22f1, 22f2, 22f3, 23f1 …]
