# Supplementary material for: Tight Chk1 Levels Control Replication Cluster Activation in Xenopus
Source: PLoS One. 2015 Jun 5;10(6):e0129090. doi: 10.1371/journal.pone.0129090 (PMC4457610; doi:10.1371/journal.pone.0129090)
Supplement: S1 File — (ZIP) [file pone.0129090.s009.zip › S1File/Fig8combing+chk1.xls]

## Sheet: Données Totales
Analysed DNA (kb)	10532.5		Fiber length (kb)		Replication extent		Fully replicated fibers (kb)		Unreplicated fibers (kb)		Eye Length (kb)		ETED length (kb)		Classes Taille Fibre			Classes Taille Fibre Entièrement répliqués			Classes Taille Fibre Non répliqués			Classes Taille Taux Réplication			Classes Taille Yeux Réplication			Classes Taille ETED			Marquages
Replicated DNA(kb)	2947.52		87.36		0.673993		122.88		84.16		2.24		6.56		]0;50]	7		]0;50]	2		]0;50]	1		[0]	880		]0;1]	0		]0;5]	0		2.24
Replication Extent	0.279851		84.16		0		64		124.8		6.4		13.6		]50;100]	55		]50;100]	1		]50;100]	26		]0;0,05]	5		]1;2]	0		]5;10]	13		6.4
Number of analysed fibers	107		124.8		0		44.8		135.04		15.04		25.6		]100;150]	38		]100;150]	1		]100;150]	14		]0,05;0,1]	4		]2;3]	19		]10;15]	17		15.04
Number of fully replicated fibers	4		129.28		0.247525		33.6		148.8		21.44		20.8		]150;200]	7		]150;200]	0		]150;200]	3		]0,1;0,15]	1		]3;4]	5		]15;20]	23		21.44
Number of unreplicated Fibers	44		99.52		0.643087				120.32		8		31.52		]200;250]	0		]200;250]	0		]200;250]	0		]0,15;0,2]	5		]4;5]	12		]20;25]	10		8
Average size of all fibers (kb)	98.4344		54.4		0.894118				96.32		7.68		40.64		]250;300]	0		]250;300]	0		]250;300]	0		]0,2;0,25]	4		]5;6]	5		]25;30]	7		5.76
Average size of fully replicated fibers (kb)	66.32		107.2		0.325373				143.68		6.72		38.56		]300;350]	0		]300;350]	0		]300;350]	0		]0,25;0,3]	2		]6;7]	13		]30;35]	2		3.84
Average size of unreplicated fibers (kb)	99.2582		135.04		0				101.44		13.76		12.48		]350;400]	0		]350;400]	0		]350;400]	0		]0,3;0,35]	5		]7;8]	11		]35;40]	5		7.68
			122.88		1				122.56		27.2		11.36		]400;450]	0		]400;450]	0		]400;450]	0		]0,35;0,4]	3		]8;9]	8		]40;45]	1		6.72
Number of replication eyes	130		41.28		0.333333				90.88		18.56		16.96		]450;500]	0		]450;500]	0		]450;500]	0		]0,4;0,45]	2		]9;10]	7		]45;50]	2		13.76
Average Eye Length (kb)			125.76		0.305344				71.04		18.56		21.76		]500;550]	0		]500;550]	0		]500;550]	0		]0,45;0,5]	0		]10;11]	3		]50;55]	1		18.24
Local	12.9108		148.8		0				144		9.92		14.08		]550;600]	0		]550;600]	0		]550;600]	0		]0,5;0,55]	2		]11;12]	4		]55;60]	0		27.2
Overall	18.4797		120.32		0				92.48		3.52		13.44		]600;650]	0		]600;650]	0		]600;650]	0		]0,55;0,6]	3		]12;13]	2		]60;65]	0		18.56
Excluded	43.0508		63.68		0.201005				96		5.76		11.68		]650;700]	0		]650;700]	0		]650;700]	0		]0,6;0,65]	2		]13;14]	2		]65;70]	0		22.08
			96.32		0				79.36		8.32		8.96		]700;750]	0		]700;750]	0		]700;750]	0		]0,65;0,7]	2		]14;15]	4		]70;75]	0		18.56
Number of eye to eye distances (ETED)	81		143.68		0				134.72		7.04		21.28		]750;800]	0		]750;800]	0		]750;800]	0		]0,7;0,75]	3		]15;16]	2		]75;80]	0		8
Average ETED length (kb)			90.24		0.0567376				141.12		31.36		10.88		]800;850]	0		]800;850]	0		]800;850]	0		]0,75;0,8]	4		]16;17]	0		]80;85]	0		7.36
Local	19.601		64.96		0.226601				62.72		2.56		8.64		]850;900]	0		]850;900]	0		]850;900]	0		]0,8;0,85]	2		]17;18]	2		]85;90]	0		9.92
Overall	66.0344		64		1				153.28		2.56		11.04		]900;950]	0		]900;950]	0		]900;950]	0		]0,85;0,9]	4		]18;19]	3		]90;95]	0		3.52
Excluded	113.946		55.68		0.689655				81.28		4.8		8.16		]950;1000]	0		]950;1000]	0		]950;1000]	0		]0,9;0,95]	5		]19;20]	2		]95;100]	0		5.76
			101.44		0				86.4		7.68		9.28		]1000;1050]	0		]1000;1050]	0		]1000;1050]	0		]0,95;1]	5		]20;21]	1		>100	0		8.32
Number of replication fork	319		121.6		0.707895				135.04		14.72		52.48		]1050;1100]	0		]1050;1100]	0		]1050;1100]	0					]21;22]	3					122.88
Fork Density (forks/100 kb)	3.02873		122.56		0				96		4.16		9.76		]1100;1150]	0		]1100;1150]	0		]1100;1150]	0					]22;23]	2					13.76
			90.88		0				57.92		6.72		34.08		]1150;1200]	0		]1150;1200]	0		]1150;1200]	0					]23;24]	4					7.04
Number of stretch	189		71.04		0				91.2		6.4		16.32		]1200;1250]	0		]1200;1250]	0		]1200;1250]	0					]24;25]	2					31.36
Average stretch size (kb)	15.5953		129.92		0.0172414				59.84		7.68		9.44		]1250;1300]	0		]1250;1300]	0		]1250;1300]	0					]25;26]	0					12.8
			93.44		0.363014				76.48		3.84		25.76		]1300;1350]	0		]1300;1350]	0		]1300;1350]	0					]26;27]	0					2.56
			144		0.528889				38.08		2.24		28.48		]1350;1400]	0		]1350;1400]	0		]1350;1400]	0					]27;28]	1					2.56
			107.52		0.910714				162.88		6.72		15.2		]1400;1450]	0		]1400;1450]	0		]1400;1450]	0					]28;29]	1					9.92
			80		0.628				123.52		7.04		14.88		]1450;1500]	0		]1450;1500]	0		]1450;1500]	0					]29;30]	1					4.8
			87.36		0.025641				64.32		4.16		16		]1500;1550]	0		]1500;1550]	0		]1500;1550]	0					>30	11					64
			144		0				60.48		6.72		19.84		]1550;1600]	0		]1550;1600]	0		]1550;1600]	0											28.48
			150.4		0.77234				84.16		2.88		12.16		]1600;1650]	0		]1600;1650]	0		]1600;1650]	0											9.92
			115.84		0.176796				67.84		6.72		16.96		]1650;1700]	0		]1650;1700]	0		]1650;1700]	0											7.68
			92.48		0				62.4		6.4		24		]1700;1750]	0		]1700;1750]	0		]1700;1750]	0											14.72
			96		0				123.2		21.44		24.16		]1750;1800]	0		]1750;1800]	0		]1750;1800]	0											4.16
			79.36		0				70.72		19.84		8.96		]1800;1850]	0		]1800;1850]	0		]1800;1850]	0											6.72
			101.44		0.0473186				83.84		2.24		15.2		]1850;1900]	0		]1850;1900]	0		]1850;1900]	0											6.4
			160.64		0.101594				58.24		12.16		7.52		]1900;1950]	0		]1900;1950]	0		]1900;1950]	0											7.68
			134.72		0				91.2		9.6		22.24		]1950;2000]	0		]1950;2000]	0		]1950;2000]	0											3.84
			103.04		0.173913				166.08		4.8		9.6		>3000	0		>5000	0		>5000	0											34.88
			81.6		0.537255				147.2		39.68		26.4																				2.24
			72.64		0.422907				70.72		11.52		37.44																				33.92
			88.96		0.269784				65.6		13.76		47.52																				27.84
			103.68		0.342593						7.68		47.68																				6.72
			44.8		1						4.8		9.92																				7.04
			141.12		0						4.16		14.72																				4.16
			121.6		0.157895						8.96		36.32																				6.72
			44.16		0.818841						8.96		7.36																				2.88
			80.32		0.737052						6.08		15.52																				20.8
			73.28		0.0349345						24.64		24																				11.84
			62.72		0						24		12.32																				6.72
			32.32		0.158416						33.28		15.52																				6.4
			123.84		0.175711						11.52		17.76																				72.96
			78.08		0.336066						7.68		29.76																				8.96
			67.84		0.353774						6.08		20.96																				21.44
			153.28		0						22.72		19.04																				19.84
			81.28		0						7.36		16.32																				2.24
			33.6		1						36.16		12.48																				12.16
			86.4		0						6.4		9.44																				9.6
			135.04		0						2.56		17.92																				4.8
			144		0.0622222						21.76		37.6																				39.68
			140.48		0.8041						2.56		37.76																				11.52
			96		0						4.48		23.84																				13.76
			121.28		0.556728						2.24		16.16																				7.68
			86.4		0.0592593						7.04		19.52																				16.96
			95.04		0.255892						2.88		27.68																				20.48
			83.2		0.953846						2.24		24.48																				4.8
			57.92		0						4.8		13.76																				12.16
			78.72		0.882114						6.4		10.88																				4.16
			91.2		0						6.72		26.56																				8.96
			145.28		0.218062						2.24		19.84																				8.96
			59.84		0						2.88		19.04																				43.84
			90.88		0.760563						85.12		17.76																				6.08
			37.12		0.922414						4.48		16.8																				24.64
			76.48		0						9.6		17.92																				24
			76.48		0.924686						8.32		18.08																				2.24
			86.08		0.869888						4.8		13.92																				33.28
			157.12		0.0285132						62.72		11.68																				44.8
			38.08		0						2.24		15.68																				11.52
			162.88		0						2.88		20																				7.68
			123.52		0						8.96																						6.08
			109.12		0.565982						9.92																						22.72
			64.32		0						5.44																						7.36
			60.48		0						8.64																						9.28
			84.16		0						9.6																						7.36
			161.28		0.569444						18.24																						36.16
			104.64		0.088685						3.84																						6.4
			128		0.88						5.12																						2.56
			149.44		0.770878						23.36																						5.12
			67.84		0						28.48																						21.76
			141.76		0.358916						5.76																						4.8
			62.4		0						29.44																						2.56
			123.2		0						3.52																						4.48
			93.76		0.771331						24																						2.24
			70.72		0						4.48																						7.04
			83.84		0						33.28																						2.88
			58.24		0						2.24																						2.24
			71.36		0.713004						2.88																						2.56
			82.56		0.445736						11.52																						4.8
			91.2		0						19.84																						6.4
			92.16		0.9375						50.88																						10.24
			166.08		0						9.28																						33.6
			147.2		0						36.16																						6.72
			140.8		0.902273						34.88																						2.24
			70.72		0						8.32																						2.56
			65.6		0						14.08																						2.88
											9.28																						85.12
											22.08																						4.48
											23.04																						9.6
											17.6																						8.32
											5.44																						4.8
											2.88																						62.72
											2.56																						2.24
											10.88																						2.88
											3.84																						8.96
											11.52																						9.92
											17.6																						5.44
											10.88																						79.36
											10.56																						32
											8.64																						8.64
											7.36																						9.6
											24.32																						19.2
											15.68																						9.6
											4.48																						18.24
											14.4																						3.84
											76.16																						5.12
											12.16																						23.36
											14.08																						28.48
											20.8																						5.76
																																	6.4
																																	11.52
																																	22.72
																																	48
																																	22.72
																																	29.44
																																	3.52
																																	24
																																	17.92
																																	4.48
																																	18.88
																																	33.28
																																	9.6
																																	4.48
																																	2.24
																																	2.88
																																	11.52
																																	19.84
																																	50.88
																																	9.28
																																	33.28
																																	36.16
																																	34.88
																																	8.32
																																	8
																																	14.08
																																	9.28
																																	22.08
																																	23.04
																																	17.6
																																	5.44
																																	2.88
																																	12.8
																																	33.6
																																	2.56
																																	10.88
																																	3.84
																																	16.64
																																	11.52
																																	17.6
																																	10.88
																																	10.56
																																	5.12
																																	4.16
																																	8.64
																																	7.36
																																	24.32
																																	6.4
																																	2.24
																																	15.68
																																	4.48
																																	14.4
																																	6.08
																																	76.16
																																	4.16
																																	80
																																	12.16
																																	14.08
																																	20.8

## Sheet: 10f1
6.4				Fiber Length	87.36
	2.24			Replicated DNA	58.88
2.24		6.56		Number of eyes	5
	6.4			Replication extent	0.673993
2.88		13.6
	15.04			Number of Eye to Eye Distances	4
7.36		25.6		Average eye length	10.624
	21.44			Average Eye to Eye Distance length	16.64
6.08		20.8
	8
3.52
	5.76

## Sheet: 11f1
84.16				Fiber Length	84.16
				Replicated DNA	0
				Number of eyes	0
				Replication extent	0
				Number of Eye to Eye Distances	0
				Average eye length	NA
				Average Eye to Eye Distance length	NA

## Sheet: 13f1
124.8				Fiber Length	124.8
				Replicated DNA	0
				Number of eyes	0
				Replication extent	0
				Number of Eye to Eye Distances	0
				Average eye length	NA
				Average Eye to Eye Distance length	NA

## Sheet: 14f1
	3.84			Fiber Length	129.28
2.88				Replicated DNA	32
	7.68			Number of eyes	3
24.32		31.52		Replication extent	0.247525
	6.72
30.4		40.64		Number of Eye to Eye Distances	2
	13.76			Average eye length	9.38667
39.68				Average Eye to Eye Distance length	36.08

## Sheet: 15f1
	18.24			Fiber Length	99.52
8.64				Replicated DNA	64
	27.2			Number of eyes	2
15.68		38.56		Replication extent	0.643087
	18.56
11.2				Number of Eye to Eye Distances	1
				Average eye length	22.88
				Average Eye to Eye Distance length	38.56

## Sheet: 16f1
	22.08			Fiber Length	54.4
2.56				Replicated DNA	48.64
	18.56			Number of eyes	1
3.2				Replication extent	0.894118
	8
				Number of Eye to Eye Distances	0
				Average eye length	18.56
				Average Eye to Eye Distance length	NA

## Sheet: 17f1
	7.36			Fiber Length	107.2
44.48				Replicated DNA	34.88
	9.92			Number of eyes	4
5.76		12.48		Replication extent	0.325373
	3.52
6.72		11.36		Number of Eye to Eye Distances	3
	5.76			Average eye length	6.88
9.92		16.96		Average Eye to Eye Distance length	13.6
	8.32
5.44

## Sheet: 18f1
135.04				Fiber Length	135.04
				Replicated DNA	0
				Number of eyes	0
				Replication extent	0
				Number of Eye to Eye Distances	0
				Average eye length	NA
				Average Eye to Eye Distance length	NA

## Sheet: 1f1
	122.88			Fiber Length	122.88
				Replicated DNA	122.88
				Number of eyes	0
				Replication extent	1
				Number of Eye to Eye Distances	0
				Average eye length	NA
				Average Eye to Eye Distance length	NA

[truncated: 99 more sheets: 1f2, 20f1, 21f1, 22f1, 22f2, 22f3, 23f1, 24f1, 25f1, 26f1, 26f2, 27f1, 28f1, 29f1, 30f1, 31f1, 32f1, 33f1, 33f2, 34f1 …]
