# Supplementary material for: Tight Chk1 Levels Control Replication Cluster Activation in Xenopus
Source: PLoS One. 2015 Jun 5;10(6):e0129090. doi: 10.1371/journal.pone.0129090 (PMC4457610; doi:10.1371/journal.pone.0129090)
Supplement: S1 File — (ZIP) [file pone.0129090.s009.zip › S1File/Fig8combingcontrol.xls]

## Sheet: Données Totales
Analysed DNA (kb)	7104.64		Fiber length (kb)		Replication extent		Fully replicated fibers (kb)		Unreplicated fibers (kb)		Eye Length (kb)		ETED length (kb)		Classes Taille Fibre			Classes Taille Fibre Entièrement répliqués			Classes Taille Fibre Non répliqués			Classes Taille Taux Réplication			Classes Taille Yeux Réplication			Classes Taille ETED			Marquages
Replicated DNA(kb)	3681.6		113.92		0.839888		47.04		40.96		19.84		23.2		]0;50]	6		]0;50]	1		]0;50]	2		[0]	140		]0;1]	0		]0;5]	0		5.12
Replication Extent	0.518197		39.04		0.770492		53.44		126.4		18.88		15.2		]50;100]	35		]50;100]	1		]50;100]	1		]0;0,05]	2		]1;2]	0		]5;10]	29		19.84
Number of analysed fibers	73		137.6		0.137209		130.88		44.8		6.4		9.92		]100;150]	27		]100;150]	1		]100;150]	3		]0,05;0,1]	3		]2;3]	22		]10;15]	43		18.88
Number of fully replicated fibers	3		111.68		0.802292				95.04		7.68		9.6		]150;200]	5		]150;200]	0		]150;200]	1		]0,1;0,15]	3		]3;4]	19		]15;20]	38		6.4
Number of unreplicated Fibers	7		145.6		0.813187				139.84		3.84		31.2		]200;250]	0		]200;250]	0		]200;250]	0		]0,15;0,2]	5		]4;5]	17		]20;25]	12		7.68
Average size of all fibers (kb)	97.3238		125.44		0.920918				162.24		16.32		92		]250;300]	0		]250;300]	0		]250;300]	0		]0,2;0,25]	2		]5;6]	14		]25;30]	9		3.84
Average size of fully replicated fibers (kb)	77.12		154.56		0.743271				135.04		3.84		14.4		]300;350]	0		]300;350]	0		]300;350]	0		]0,25;0,3]	2		]6;7]	8		]30;35]	1		33.92
Average size of unreplicated fibers (kb)	106.331		147.2		0.397826						10.56		15.68		]350;400]	0		]350;400]	0		]350;400]	0		]0,3;0,35]	4		]7;8]	15		]35;40]	0		16.32
			47.04		1						4.48		14.56		]400;450]	0		]400;450]	0		]400;450]	0		]0,35;0,4]	2		]8;9]	16		]40;45]	2		13.76
Number of replication eyes	201		53.44		1						10.88		26.4		]450;500]	0		]450;500]	0		]450;500]	0		]0,4;0,45]	4		]9;10]	16		]45;50]	2		3.84
Average Eye Length (kb)			76.8		0.0583333						12.16		14.72		]500;550]	0		]500;550]	0		]500;550]	0		]0,45;0,5]	0		]10;11]	16		]50;55]	1		10.56
Local	10.0028		77.76		0.790123						8.32		9.28		]550;600]	0		]550;600]	0		]550;600]	0		]0,5;0,55]	0		]11;12]	5		]55;60]	2		4.48
Overall	15.4365		103.68		0.108025						15.04		9.28		]600;650]	0		]600;650]	0		]600;650]	0		]0,55;0,6]	2		]12;13]	8		]60;65]	0		8
Excluded	44.6133		81.92		0.078125						30.72		23.36		]650;700]	0		]650;700]	0		]650;700]	0		]0,6;0,65]	3		]13;14]	3		]65;70]	0		10.88
			64		0.745						19.2		26.4		]700;750]	0		]700;750]	0		]700;750]	0		]0,65;0,7]	7		]14;15]	3		]70;75]	0		12.16
Number of eye to eye distances (ETED)	142		40.96		0						5.76		17.28		]750;800]	0		]750;800]	0		]750;800]	0		]0,7;0,75]	4		]15;16]	4		]75;80]	2		8.32
Average ETED length (kb)			70.08		0.625571						5.12		16.64		]800;850]	0		]800;850]	0		]800;850]	0		]0,75;0,8]	8		]16;17]	4		]80;85]	0		15.04
Local	17.9358		100.48		0.585987						7.04		8.8		]850;900]	0		]850;900]	0		]850;900]	0		]0,8;0,85]	3		]17;18]	3		]85;90]	0		30.72
Overall	29.7888		122.56		0.733681						28.8		8		]900;950]	0		]900;950]	0		]900;950]	0		]0,85;0,9]	6		]18;19]	4		]90;95]	1		4.48
Excluded	47.2307		136.96		0.78972						18.24		6.56		]950;1000]	0		]950;1000]	0		]950;1000]	0		]0,9;0,95]	3		]19;20]	3		]95;100]	0		13.76
			136.64		0.194379						9.28		13.76		]1000;1050]	0		]1000;1050]	0		]1000;1050]	0		]0,95;1]	3		]20;21]	3		>100	0		19.2
Number of replication fork	477		55.04		0.325581						16.32		13.92		]1050;1100]	0		]1050;1100]	0		]1050;1100]	0					]21;22]	3					5.76
Fork Density (forks/100 kb)	6.71392		95.04		0.407407						10.56		17.12		]1100;1150]	0		]1100;1150]	0		]1100;1150]	0					]22;23]	1					5.12
			82.24		0.902724						9.6		8.96		]1150;1200]	0		]1150;1200]	0		]1150;1200]	0					]23;24]	1					7.04
Number of stretch	276		76.8		0.783333						3.52		12.32		]1200;1250]	0		]1200;1250]	0		]1200;1250]	0					]24;25]	1					28.8
Average stretch size (kb)	13.3391		83.84		0.744275						4.16		19.36		]1250;1300]	0		]1250;1300]	0		]1250;1300]	0					]25;26]	1					18.24
			71.36		0.852018						4.48		16.16		]1300;1350]	0		]1300;1350]	0		]1300;1350]	0					]26;27]	1					9.28
			103.04		0.692547						8.32		16.8		]1350;1400]	0		]1350;1400]	0		]1350;1400]	0					]27;28]	0					11.2
			87.68		0.79562						15.04		78.08		]1400;1450]	0		]1400;1450]	0		]1400;1450]	0					]28;29]	1					82.56
			113.28		0.683616						10.24		15.52		]1450;1500]	0		]1450;1500]	0		]1450;1500]	0					]29;30]	5					16.32
			90.88		0.78169						3.2		54.56		]1500;1550]	0		]1500;1550]	0		]1500;1550]	0					>30	4					10.56
			163.52		0.753425						15.68		6.08		]1550;1600]	0		]1550;1600]	0		]1550;1600]	0											6.08
			68.16		0.798122						12.8		13.12		]1600;1650]	0		]1600;1650]	0		]1600;1650]	0											5.12
			96.64		0.0264901						9.92		7.84		]1650;1700]	0		]1650;1700]	0		]1650;1700]	0											9.6
			59.84		0.31016						14.72		8.48		]1700;1750]	0		]1700;1750]	0		]1700;1750]	0											3.52
			56		0.137143						10.56		10.4		]1750;1800]	0		]1750;1800]	0		]1750;1800]	0											4.16
			94.08		0.380952						9.92		8.64		]1800;1850]	0		]1800;1850]	0		]1800;1850]	0											4.48
			114.56		0.435754						13.44		12		]1850;1900]	0		]1850;1900]	0		]1850;1900]	0											8.32
			65.92		0.300971						4.48		12.32		]1900;1950]	0		]1900;1950]	0		]1900;1950]	0											15.04
			78.08		0.688525						38.08		17.76		]1950;2000]	0		]1950;2000]	0		]1950;2000]	0											10.24
			64.64		0.183168						5.76		9.6		>3000	0		>5000	0		>5000	0											3.2
			131.52		0.880779						2.24		12																				15.68
			97.92		0.937908						3.52		8																				12.8
			141.76		0.257336						2.88		19.36																				22.72
			126.4		0						20.8		25.12																				9.92
			53.44		0.0419162						9.6		8.8																				14.72
			44.8		0						7.04		7.52																				10.56
			60.48		0.619048						2.88		18.72																				9.92
			45.12		0.446809						7.04		19.36																				13.44
			62.72		0.183673						6.72		7.2																				47.04
			95.04		0						3.2		12.16																				53.44
			139.84		0						5.76		24.64																				4.48
			69.76		0.0733945						9.28		17.92																				7.36
			74.88		0.213675						9.6		10.4																				38.08
			112.64		0.630682						12.48		16.32																				16
			122.88		0.692708						4.48		16.48																				5.76
			84.16		0.315589						8.96		11.52																				2.24
			71.68		0.897321						9.28		12.96																				3.2
			92.16		0.239583						2.24		10.08																				3.52
			95.04		0.585859						29.44		5.44																				2.88
			162.24		0						6.72		14.56																				20.8
			135.04		0.888626						5.76		24.32																				26.88
			162.24		0.69428						3.2		10.08																				9.6
			136		0.672941						7.36		14.56																				7.04
			119.04		0.188172						20.48		17.44																				2.88
			71.36		0.426009						2.88		15.68																				7.04
			135.04		0						2.56		11.84																				17.28
			137.92		0.888631						2.88		16																				11.84
			130.88		1						2.24		17.92																				6.72
			71.04		0.171171						4.16		7.68																				3.2
			117.76		0.296196						8.64		19.2																				5.76
			45.12		0.687943						9.28		6.56																				9.28
			150.72		0.859873						4.8		8.8																				9.6
											10.88		13.28																				12.48
											11.52		12.96																				4.48
											7.04		11.2																				8.96
											17.6		20.96																				9.28
											5.12		10.88																				2.24
											10.24		10.88																				29.44
											10.56		15.84																				6.72
											10.24		28																				5.76
											3.52		18.72																				23.04
											2.88		45.12																				6.72
											21.76		10.72																				3.2
											21.12		7.84																				7.36
											10.88		6.4																				20.48
											2.88		9.6																				2.88
											6.08		43.04																				2.56
											8.32		12.8																				64.96
											21.44		13.12																				2.88
											4.16		18.08																				2.24
											15.04		10.56																				4.16
											4.8		12																				17.28
											23.68		18.24																				8.64
											7.68		8.16																				9.28
											3.2		16.96																				4.8
											24.96		27.04																				10.88
											2.56		46.24																				11.52
											2.88		15.68																				11.52
											3.84		17.12																				3.52
											11.84		15.68																				7.04
											9.6		44.64																				63.68
											9.6		13.44																				13.76
											5.76		16.64																				17.6
											25.28		29.12																				5.12
											9.92		23.52																				10.24
											4.8		20.96																				10.56
											11.84		10.24																				2.88
											5.44		22.24																				2.88
											20.48		22.56																				10.24
											2.56		8.96																				3.52
											9.6		20.48																				2.88
											2.56		14.4																				21.76
											2.24		12.32																				21.12
											2.56		12.64																				6.4
											29.12		25.28																				10.88
											4.16		10.72																				2.88
											8.32		5.6																				40.64
											6.72		5.92																				3.52
											2.56		11.36																				6.08
											5.12		15.52																				8.32
											3.84		11.84																				21.44
											8		13.76																				4.16
											8.64		16.32																				15.04
											14.72		15.36																				4.8
											5.12		17.12																				8
											10.56		11.84																				10.24
											5.76		15.84																				23.68
											8.32		26.08																				7.68
											9.28		22.56																				3.2
											3.84		13.6																				24.96
											3.84		56.32																				13.76
											4.8		12.64																				2.56
											6.4		55.36																				2.88
											5.12		75.04																				3.84
											8.64		14.24																				11.84
											8.32		15.36																				9.6
											3.2		19.52																				32.96
											2.24		9.28																				17.6
											11.2		23.52																				9.6
											2.56		26.56																				5.76
											8.32		17.12																				25.28
											8.32																						12.8
											3.2																						100.8
											2.24																						9.92
											3.2																						12.48
											12.16																						9.28
											8.96																						4.8
											17.92																						11.84
											32																						5.44
											17.92																						20.48
											18.24																						2.56
											4.48																						2.56
											8.32																						9.6
											29.12																						8.96
											26.56																						2.88
											16.96																						2.56
											8.64																						2.24
											7.04																						2.56
											6.4																						29.12
											12.16																						4.16
											16.64																						8.32
											7.04																						6.72
											9.92																						2.56
											7.68																						5.12
											12.8																						3.84
											22.4																						8
											6.72																						8.64
											3.84																						6.72
											2.88																						14.72
											4.48																						5.12
											11.2																						7.68
											10.24																						10.56
											8.32																						5.76
											10.24																						8.32
											10.24																						9.28
											13.44																						12.16
											7.36																						3.84
											3.2																						3.84
											12.8																						4.16
											8																						39.68
											34.56																						76.16
											4.8																						91.84
											14.72																						4.8
											12.48																						6.4
											5.44																						5.12
											7.68																						8.64
											2.24																						8.32
											5.12																						3.2
											3.2																						2.24
											10.88																						9.28
											13.12																						11.2
											10.88																						2.56
											19.52																						14.4
											4.16																						8.32
											29.12																						11.84
											4.8																						8.32
											7.36																						3.2
											29.44																						5.12
											18.56																						6.08
											9.92																						2.24
																																	3.2
																																	4.48
																																	12.16
																																	8.96
																																	17.92
																																	32
																																	17.92
																																	18.24
																																	4.48
																																	8.32
																																	29.12
																																	7.04
																																	26.56
																																	21.76
																																	16.96
																																	25.6
																																	8.64
																																	7.04
																																	6.4
																																	12.16
																																	16.64
																																	7.04
																																	9.92
																																	7.68
																																	2.24
																																	4.8
																																	12.8
																																	22.4
																																	80
																																	13.12
																																	6.72
																																	3.84
																																	2.88
																																	4.48
																																	11.2
																																	10.24
																																	8.32
																																	10.24
																																	10.24
																																	13.44
																																	17.92
																																	7.36
																																	3.2
																																	12.8
																																	8
																																	34.56
																																	4.8
																																	14.72
																																	6.08
																																	12.48
																																	5.44
																																	4.48
																																	9.28
																																	21.12
																																	7.68
																																	2.24
																																	112.64
																																	130.88
																																	3.84
																																	5.12
																																	3.2
																																	10.88
																																	13.12
																																	10.88
																																	19.52
																																	4.16
																																	7.36
																																	18.56
																																	29.12
																																	4.8
																																	7.36
																																	29.44
																																	18.56
																																	9.92
																																	11.84

## Sheet: 10f1
	5.12			Fiber Length	113.92
2.24				Replicated DNA	95.68
	19.84			Number of eyes	5
3.84		23.2		Replication extent	0.839888
	18.88
2.56		15.2		Number of Eye to Eye Distances	4
	6.4			Average eye length	11.328
2.88		9.92		Average Eye to Eye Distance length	14.48
	7.68
3.84		9.6
	3.84
2.88
	33.92

## Sheet: 11f1
2.24				Fiber Length	39.04
	16.32			Replicated DNA	30.08
6.72				Number of eyes	1
	13.76			Replication extent	0.770492
				Number of Eye to Eye Distances	0
				Average eye length	16.32
				Average Eye to Eye Distance length	NA

## Sheet: 12f1
3.2				Fiber Length	137.6
	3.84			Replicated DNA	18.88
24		31.2		Number of eyes	3
	10.56			Replication extent	0.137209
84.48		92
	4.48			Number of Eye to Eye Distances	2
7.04				Average eye length	6.29333
				Average Eye to Eye Distance length	61.6

## Sheet: 13f1
	8			Fiber Length	111.68
3.84				Replicated DNA	89.6
	10.88			Number of eyes	5
2.88		14.4		Replication extent	0.802292
	12.16
5.44		15.68		Number of Eye to Eye Distances	4
	8.32			Average eye length	15.424
2.88		14.56		Average Eye to Eye Distance length	17.76
	15.04
3.52		26.4
	30.72
3.52
	4.48

## Sheet: 15f1
	13.76			Fiber Length	145.6
2.88				Replicated DNA	118.4
	19.2			Number of eyes	7
2.24		14.72		Replication extent	0.813187
	5.76
3.84		9.28		Number of Eye to Eye Distances	6
	5.12			Average eye length	13.3486
3.2		9.28		Average Eye to Eye Distance length	16.72
	7.04
5.44		23.36
	28.8
2.88		26.4
	18.24
3.52		17.28
	9.28
3.2
	11.2

## Sheet: 16f1
	82.56			Fiber Length	125.44
2.56				Replicated DNA	115.52
	16.32			Number of eyes	2
3.2		16.64		Replication extent	0.920918
	10.56
4.16				Number of Eye to Eye Distances	1
	6.08			Average eye length	13.44
				Average Eye to Eye Distance length	16.64

## Sheet: 17f1
	5.12			Fiber Length	154.56
3.52				Replicated DNA	114.88
	9.6			Number of eyes	10
2.24		8.8		Replication extent	0.743271
	3.52
4.16		8		Number of Eye to Eye Distances	9
	4.16			Average eye length	8.704
2.24		6.56		Average Eye to Eye Distance length	12.0889
	4.48
7.36		13.76
	8.32
2.24		13.92
	15.04
4.48		17.12
	10.24
2.24		8.96
	3.2
2.88		12.32
	15.68
5.12		19.36
	12.8
3.2
	22.72

## Sheet: 18f1
3.84				Fiber Length	147.2
	9.92			Replicated DNA	58.56
3.84		16.16		Number of eyes	5
	14.72			Replication extent	0.397826
4.16		16.8
	10.56			Number of Eye to Eye Distances	4
67.84		78.08		Average eye length	11.712
	9.92			Average Eye to Eye Distance length	31.64
3.84		15.52
	13.44
5.12

## Sheet: 19f1
	47.04			Fiber Length	47.04
				Replicated DNA	47.04
				Number of eyes	0
				Replication extent	1
				Number of Eye to Eye Distances	0
				Average eye length	NA
				Average Eye to Eye Distance length	NA

[truncated: 65 more sheets: 20f1, 21f1, 22f1, 22f2, 23f1, 24f1, 24f2, 25f1, 25f2, 26f1, 27f1, 28f1, 29f1, 31f1, 32f1, 33f1, 34f1, 35f1, 36f1, 37f1 …]
